# Supplementary material for: Major Intrinsic Proteins in Fungi: A Special Emphasis on the XIP Subfamily
Source: J Fungi (Basel). 2025 Jul 21;11(7):543. doi: 10.3390/jof11070543 (PMC12300952; doi:10.3390/jof11070543)
Supplement: Supplementary file 1 [file jof-11-00543-s001.zip]

Archive with 11 entries (11 files):
- jof-3752183_Supplementary_Figure_S1.pdf
- jof-3752183_Supplementary_Figure_S2.pdf
- jof-3752183_Supplementary_Figure_S3.pdf
- jof-3752183_Supplementary_Figure_S4.pdf
- jof-3752183_Supplementary_Figure_S5.pdf
- jof-3752183_Supplementary_File S1_Material_&_methods.pdf
- jof-3752183_Supplementary_File_S2_MAFFT_TrimAL_IQ-tree1000fstBtp_ML_Figure3.nhx
- jof-3752183_Supplementary_File_S3_tol_color_strip_Figure3.txt
- jof-3752183_Supplementary_File_S4.pdf
- jof-3752183_Supplementary_Table_S1.pdf
- jof-3752183_Supplementary_Table_S2.pdf
