# Supplementary material for: Major Intrinsic Proteins in Fungi: A Special Emphasis on the XIP Subfamily
Source: J Fungi (Basel). 2025 Jul 21;11(7):543. doi: 10.3390/jof11070543 (PMC12300952; doi:10.3390/jof11070543)
Supplement: Supplementary file 1 [file jof-11-00543-s001.zip › jof-3752183_Supplementary_File_S2_MAFFT_TrimAL_IQ-tree1000fstBtp_ML_Figure3.nhx]

(AaoarX:0.0037760123,AaopaX:0.0018917097,((((((((((((((((((((AcateXXI:1.4439452512,(((Amble823XVIII:0.0811917113,Amble163XVIII:0.1227418380)100:0.2889318943,(Geopy171XVIII:0.6476445759,Geopy098XVIII:0.4626602845)51:0.1755519066)100:0.6931625328,(((Bashe894XXII:0.1770105417,Basme033XXII:0.1537872515)86:0.0361665937,(Bashe773XXII:0.1057837791,(Basme565XXII:0.1093385618,Basra596XXII:0.1788386040)100:0.1403250352)100:0.2879394706)88:0.0580537828,Basra953XXII:0.1101617332)100:1.1546819024)100:0.1307317438)100:0.1668288418,((((((((((((((((((Acema591XIII:0.1155972756,Phisu016XIII:0.0614134530)100:0.0520083744,Phisp275XIII:0.0984979532)100:0.0511580864,FunspXIII:0.1166419818)100:0.1004021256,FilfiXIII:0.2980835277)100:0.0847817167,(AscsaXIII:0.1777165756,(((((Cadsp306XIII:0.0000023523,Cadma175XIII:0.0043670636)100:0.0902054012,(CadgrXIII:0.0866542766,Leosp001XIII:0.0847226176)99:0.0172196907)95:0.0312345176,(CadloXIII:0.1136534111,Helsp003XIII:0.1039435886)74:0.0127713725)79:0.0304451722,((LepspXIII:0.0035215659,LeporXIII:0.0009334212)100:0.0582993129,RhespXIII:0.1023647689)80:0.0293582636)78:0.0198746526,(OcuyaXIII:0.1079445970,((RhyagXIII:0.0074382163,RhyseXIII:0.0089039244)100:0.0008717566,RhycoXIII:0.0021183656)100:0.1504606322)100:0.0540760437)100:0.1847335537)100:0.0895886786)99:0.0645634505,((GamdeXIII:0.1632536303,Hypsp002XIII:0.0592334632)68:0.0277066117,Hyphy020XIII:0.0733296206)100:0.2575804445)78:0.0471560107,((ArtteXIII:0.2092794483,Helsp746XIII:0.2404250027)100:0.1516214124,HapdeXIII:0.2656258966)76:0.0389693440)99:0.0545833393,(BisspXIII:0.3414648469,(PolsiXIII:0.2593135572,(ScyliXIII:0.1651044547,(Scysp010XIII:0.1972075400,Xylsp001XIII:0.2053234165)100:0.0384837463)100:0.2302532860)88:0.0388295721)81:0.0330250601)83:0.0535419747,(((AtrpiXIII:0.2829430638,ChlaeXIII:0.3842290896)92:0.1054207915,(((ColcrXIII:0.0000023523,ColcyXIII:0.0000023523)100:0.1299559511,Coleu018XIII:0.0838583114)100:0.3115471515,(PezneXIII:0.0713345904,PezraXIII:0.0514441008)100:0.3129284244)63:0.0558229024)58:0.0221019337,ChltoXIII:0.3325778211)56:0.0433095639)56:0.0256072114,(LacsuXIII:0.2182097654,(LacnoXII:0.2872254677,ProdiXIII:0.2143710713)100:0.0589779283)100:0.1218814793)81:0.0452684123,((((((((((((BotglXIII:0.0105263554,(BotnaXIII:0.0169539303,BotbyXIII:0.0091306585)100:0.0057750593)100:0.0028676461,BotgaXIII:0.0169503520)100:0.0014359144,BottuXIII:0.0134793734)100:0.0025624124,BothyXIII:0.0132469162)100:0.0115533771,BotacXIII:0.0455950753)61:0.0014474754,((BotelXIII:0.0043076949,BotsqXIII:0.0000023523)100:0.0205217316,BotpaXIII:0.0280021182)54:0.0030577863)89:0.0000023553,BotcoXIII:0.0159321859)91:0.0148268626,(BotcaXIII:0.0131580017,(((BotfuXIII:0.0014264129,BotciXIII:0.0000023523)100:0.0029882084,BotfaXIII:0.0085334972)100:0.0088338516,BotpsXIII:0.0145402679)100:0.0043054032)100:0.0164016231)98:0.0089887280,BotpoXIII:0.0393622024)100:0.0663330750,((CibshXIII:0.0014819152,SclscXIII:0.0000023606)100:0.0977875802,SclglXIII:0.0259736611)100:0.0617410610)93:0.0068218612,(((CibcaXIII:0.0451570606,SclpsXIII:0.0507498593)100:0.0252911333,(MyrduXIII:0.0319219359,MyrscXIII:0.0512723044)100:0.0817915626)91:0.0033475533,(((Monfr031XIII:0.0014513547,MonpoXIII:0.0057779067)100:0.0201718366,MonlaXIII:0.0240884228)100:0.0141425172,Monfr156XIII:0.0474291097)100:0.0697837176)93:0.0115804218)100:0.1610801710,(((((ClaafXIII:0.0014281837,ClapaXIII:0.0028822678)100:0.0029651140,ClamoXIII:0.0144633358)80:0.0000029899,((ClahaXIII:0.0000023523,Claho107XIII:0.0000023523)100:0.0099060070,(Claho380XIII:0.0015680310,(ClajaXIII:0.0000023523,SclhoXIII:0.0583759297)100:0.0027332659)97:0.0029673612)91:0.0015369589)99:0.0741442070,(Rutsp067XIII:0.0172819010,(Rutsp092XIII:0.0295362305,Rutsp083XIII:0.0416508369)100:0.0119670863)98:0.0285543248)100:0.1387220711,(LanecXIII:0.0374488305,RutfiXIII:0.0423304004)100:0.1365879033)100:0.1027321135)100:0.1364776694)100:0.0944682769,(((AgyruXII:0.3192531400,((NiehoXII:0.1495413603,RamfaXII:0.0396468292)100:0.0169745684,(RaminXII:0.0233766816,RampeXII:0.0170986010)100:0.0200840787)100:0.4619073040)100:0.0896937778,(PtyxyXII:0.2421301856,(((((XylbjXII:0.0476374450,XyltrXII:0.0753128448)70:0.0601854769,XylsoXII:0.0520621217)70:0.0079671513,(XylpalXII:0.0207636977,XylparXII:0.0277357615)100:0.0219930510)70:0.0242545903,XylviXII:0.0619516434)70:0.0286948950,XylcaXII:0.0720101994)100:0.2180265249)100:0.1632143149)86:0.0723862084,(((LobafXII:0.0000000000,LobspXII:0.0000000000):0.0000023523,LobscXII:0.0000023523)100:0.3841468863,(ToeleXII:0.3033713590,(TryelXIV:0.0466446010,VirviX:0.0022157704)100:0.5719241531)85:0.0973374622)79:0.0610718279)82:0.0423718996)83:0.0629759717,(((((((AlesaXII:0.0663554413,((EveprXII:0.0800333188,(UsnflXII:0.0358739026,UsnhaXII:0.0332601822)100:0.0795385372)82:0.0179664693,((ImsalXII:0.0839199218,PsefuXII:0.0494434736)100:0.0095955104,(LetcoXII:0.0371661479,LetluXII:0.0000023523)100:0.0514603625)99:0.0109456594)82:0.0066181279)98:0.0255460328,ParspXII:0.0662499299)100:0.1699728023,PutexXII:0.2654668945)99:0.0702578592,MycsaXII:0.1312021925)89:0.0284027737,((ClagrXII:0.0333716796,Laspu443XII:0.0277940530)63:0.0154618879,ClaunXII:0.0351668978)100:0.2829258068)100:0.1291219992,((((Laspu130XII:0.1415700624,(PhystXII:0.0339878300,XanpaX:0.0331045995)100:0.1733064630)100:0.2069434012,LettrXII:0.4563909511)100:0.0955750465,(LobimXII:0.1467477836,PelleXII:0.3663559432)100:0.0929707345)100:0.0712681219,(LigatXII:0.3807398745,LoxacXII:0.4838938038)100:0.2161975190)100:0.0439645319)100:0.0843283917,((FlaspIII:0.2875769267,((((MycalIII:0.0242271617,MycmeIII:0.0402008978)100:0.0259648995,MycleIII:0.0388458936)100:0.0149838076,MycfiIII:0.1489536785)98:0.0301671654,(MycpoIII:0.0360770701,MycviIII:0.0482698794)100:0.0888961121)98:0.2576100124)100:0.5034448378,Xylhe044XV:0.4726630853)90:0.1150622010)94:0.1080451325)92:0.1194162557,(((AciacXIV:0.5646190306,((((((((ApimaXIV:0.0000023523,Artma516XIV:0.0000023523)100:0.0442143364,Apimo434XIV:0.0388181694)100:0.0352947659,ArtesXIV:0.0735624433)98:0.0186573358,ArtspXIV:0.0806369146)98:0.0173392926,ArtphXIV:0.0492362931)78:0.0181659844,ApisaXIV:0.0676778148)100:0.2834390545,Xylsp638XIV:0.4492728677)100:0.1023179780,((((Apimo656XIV:0.0427062364,Artma031XIV:0.0617622328)100:0.2070854804,KhuorXIV:0.5657842956)100:0.1575465973,(((DiadiXIV:0.2537465538,(DiastXIV:0.1705762710,EutlaXIV:0.1491595384)61:0.0270646891)100:0.0671703348,((MonspXIV:0.0256420613,MoncaXIV:0.0147699090)100:0.0220773088,MonibXIV:0.0373183624)100:0.1133711765)100:0.1246514884,NeopspXIV:0.2158385172)100:0.2306279981)100:0.1497982481,((FrapuXIV:0.0000021069,SpoinXIV:0.0187838386)100:0.3295277219,(HawigXIV:0.1992878871,(SpodiXIV:0.0505857035,SposcXIV:0.0687498060)100:0.1209347843)100:0.1751311560)100:0.3290215234)80:0.0547809974)100:0.0850314516)62:0.0288429739,(((((((ApopeXIV:0.2097064480,PoddeXIV:0.2631656873)100:0.1161773614,LasovXIV:0.2720253659)100:0.0643809094,CerscXIV:0.2851298125)100:0.0563424069,((((ChafiXIV:0.1399278450,CorinXIV:0.0928940091)100:0.0562813432,((ParapXIV:0.0000023523,ThiapXIV:0.0000023523)100:0.1186757015,(ParhyXIV:0.0000023523,ThihyXIV:0.0015182441)100:0.0622182649)100:0.1078258447)52:0.0219605695,ChafuXIV:0.3932297658)55:0.0245303512,StaloXIV:0.1457531463)100:0.0880090037)100:0.1837472980,(ChaspXIV:0.7970757169,(ChainXIV:0.2176852762,ThospXIV:0.1796783738)100:0.1272065982)100:0.1581665682)40:0.0102096980,((ConliXIV:0.0412754958,Consp056XIV:0.0740421152)100:0.0782229333,Consp149XIV:0.2423955922)100:0.1305177306)100:0.1453419910,((((AurmaXIV:0.1021847623,((CrycaXIV:0.0092970914,CryraXIV:0.0105309498)100:0.0029713881,CrynaXIV:0.0315714740)100:0.0551387412)96:0.0171406372,((((ChrauXIV:0.0014805423,ChrzaXIV:0.0000023523)100:0.0029780016,ChrdeXIV:0.0014851471)97:0.0013760602,ChrcuXIV:0.0031328003)97:0.0792424636,EndceXIV:0.0809389113)97:0.0670193338)100:0.4537168869,(((PhaalXIV:0.0000023523,PhamiXIV:0.0000023523)59:0.0000023523,TogmiXIV:0.0000023523)100:0.1768771595,PhaspXIV:0.1615939151)100:0.2003496467)70:0.0835656891,(GrafrXIV:0.8172515434,VerpeXIV:0.2521232869)95:0.1059862955)60:0.0337898688)49:0.0381114993)99:0.0779012872,(((((((((AcrfuXIV:0.0000023523,FurfuXIV:0.0000023523)100:0.2898556019,((((GaegrXIV:0.1191064847,MagpoXIV:0.0211271044)69:0.0184070763,MagrhXIV:0.0474730521)69:0.0167318428,MaginXIV:0.0136053915)100:0.2684137967,(KnocaXIV:0.0398141975,KnoprXIV:0.0069823397)100:0.6068309437)59:0.0716591753)84:0.0581494683,(((((Cepgo001XIV:0.2339769214,(((Micci310XIV:0.0941121534,Thest136IX:0.1414628971)95:0.0188307441,Mictr040XIV:0.0984458463)99:0.0583782275,SorspXIV039:0.1256009167)100:0.0726092710)100:0.1319913048,(CorprXIV:0.3884059702,(ParpuXIV:0.3564316483,((SceapXIV:0.0290291708,ScedeXIV:0.0767808818)100:0.0939436817,SceauXIV:0.0488982346)100:0.1873759489)100:0.1036636571)97:0.0410566361)85:0.0322437231,(((Cepgo009XIV:0.1424804974,(((Micci062XIV:0.0994204770,Mictr983XIV:0.0497276875)100:0.0407830931,Thest038I:0.1627033220)95:0.0390764677,SorspXIV089:0.2821927415)100:0.0454689206)100:0.1260987116,LomprXIV:0.2843774385)100:0.2474223021,((EscspXIV:0.0995786519,EscweXIV:0.0911452430)100:0.1096675796,(NieexXIV:0.2371038818,ParmaXIV:0.2604049114)100:0.0637366139)85:0.0404989717)52:0.0288045614)50:0.0457816156,PhiatXIV:0.2946641032)86:0.0291497564,PhiglXIV:0.2418837894)98:0.0530198443)77:0.0499518474,((((((((((AlbyaXIV:0.0622744904,TolalXIV:0.0220999817)100:0.0333774851,(TolamXIV:0.0342540848,TolenXIV:0.0755610972)100:0.0141656657)100:0.0584592070,TolpuXIV:0.0913318094)100:0.0237818090,ToltrXIV:0.1292253325)99:0.0183474294,((((TolcaXIV:0.0511545074,TolopXIV:0.0470684030)100:0.0245341980,TolguXIV:0.0556358265)98:0.0156577192,(TolgeXIV:0.0000023523,TolspXIV:0.0000023523)100:0.0405968091)98:0.0069223304,(TolcyXIV:0.0323168514,(TolinXIV:0.0000023523,TolsaXIV:0.0000023523)100:0.0249306136)100:0.0383720483)99:0.0329330865)100:0.0743887525,((HirmiXIV:0.4800313704,MiccoXIV:0.2199930056)99:0.0405132328,HirrhXIV:0.4251345594)100:0.0430833388)100:0.0576767180,(FunspXIV:0.1520333078,(((OphspXIV:0.0122116739,(PurliXIV:0.0015185898,PurspXIV:0.0000023523)100:0.0031529302)100:0.0496410067,PurtaXIV:0.0907810483)83:0.0369813295,PurlaXIV:0.1125860192)100:0.2951057477)86:0.0420240792)86:0.0600739282,CorspXIV:0.2707000321)100:0.0872130069,((((KeineXIV:0.0014960384,SarteXIV:0.0000023523)100:0.1253605304,(MetchXIV:0.0141698382,Pocch001XIV:0.0130709356)100:0.0853220980)100:0.0396779464,((MetacXIV:0.0294344690,((MetanXIV:0.0044282921,(MetbrXIV:0.0089132407,MetroXIV:0.0029558955)63:0.0000023523)99:0.0099747694,(MetguXIV:0.0070918700,MetmaXIV:0.0085075500)99:0.0092902766)98:0.0297807603)100:0.0447578332,MetalXIV:0.1652472006)100:0.0717701405)100:0.1107695478,(Pocch564XIV:0.2568948169,(SimaoXIV:0.0591003886,SimspXIV:0.1197788346)100:0.2905448825)100:0.1054809587)93:0.0431553844)93:0.0538146925,((((ClaprXIV:0.0709310958,HyproXIV:0.0550627691)100:0.2725778970,(HyppeXIV:0.0126161621,MycpeXIV:0.0151591458)100:0.1464384060)100:0.1034598776,((((((((Hypsp126XIV:0.0066360962,TriasXIV:0.0210847217)100:0.0507067025,TrihamXIV:0.0656692248)100:0.0151166066,((((Triat243XIV:0.0490658318,TrispXIV:0.0237412008)100:0.0211114597,TrigaXIV:0.0198525525)100:0.0144911461,Triko140XIV:0.0375779944)99:0.0019168396,TrierXIV:0.0343598990)100:0.0600069632)100:0.0613889062,TripoXIV:0.0914205926)100:0.1008757092,(TriarXIV:0.0293454656,Tribr573XIV:0.0366782304)100:0.0330816159)100:0.0317884466,TricoXIV:0.0779203597)98:0.0362598910,(((((TriafXIV:0.0162914684,(Triat015XIV:0.0153120551,((Tribr001XIV:0.0119529661,TriguXIV:0.0157213252)100:0.0072793713,TriseXIV:0.0075485432)100:0.0032689964)87:0.0008498943)87:0.0129129613,(TriharXIV:0.0014533691,TriliXIV:0.0015290829)100:0.0182196562)100:0.0319664484,TriplXIV:0.0294339635)100:0.0403760058,(Trivire129XIV:0.0000023523,TriviriXIV:0.0000023523)100:0.0651610110)100:0.0460530659,(TriciXIV:0.0557328101,((TrigrXIV:0.0516515591,(TripaXIV:0.0161574638,TrireXIV:0.0067099393)100:0.0389023366)100:0.0154063982,(Triko003XIV:0.0014785690,TriloXIV:0.0000023523)100:0.0568126238)100:0.0290234123)100:0.1222880305)99:0.0510866137)100:0.1868684789,SphbrXIV:0.1851857616)100:0.0676045065)99:0.0340612404,PenspXIV:0.4057981223)99:0.0737577388)43:0.0086355587)81:0.0368441438,((AlbverXIV:0.3502727385,((ParroXIV:0.1327313291,ParspXIV:0.1365284211)100:0.1562035826,((((StachXIV:0.0089823181,(Stachl612XIV:0.0000023523,StamiXIV:0.0000023523)100:0.0033056103)100:0.0321692977,Stachl470XIV:0.0740898012)100:0.1349166795,StaecXIV:0.1525152268)100:0.0382785117,StagrXIV:0.0838007263)100:0.0965307674)100:0.1400118095)100:0.0903519463,RettuXIV:0.3502443392)92:0.0707696032)65:0.0269640390,(AcrstXIV:0.1365946900,(SarkiXIV:0.0908720993,SarstXIV:0.1271558479)100:0.0762458067)100:0.2524275394)98:0.0491635393,(((((CercaXIV:0.1023411490,PodcoXIV:0.1891506099)100:0.1062496373,CerneXIV:0.1541531369)100:0.1004637211,LasspXIV:0.1789747093)81:0.0309025977,PodcuXIV:0.3722095040)100:0.1887626666,((EchmaXIV:0.3565981300,(LashirXIV:0.1018395937,LashisXIV:0.0609570640)100:0.2248682360)100:0.0932641794,(SchcoXIV:0.0520036030,(SchteXIV:0.1010762579,SchveXIV:0.0318374538)100:0.0428806969)100:0.2558805917)98:0.0408962929)100:0.0814500721)99:0.0610420076,((TrichV:0.6022198082,TriguV:0.2867233418)100:0.1043923388,VanhuV:0.2866980335)100:0.1081575894)99:0.0666461099,TotfuX:0.5011484893)98:0.0531169169)99:0.1772997967)85:0.0985525104,FelpeV:0.8527225051)59:0.0509149150,((((LiparXVI:0.0036696984,LipdoXVI:0.0036743738)100:0.0627959167,(LipspNRRLXVI:0.0138488743,LipteXVI:0.0009248709)100:0.0459138375)46:0.0047081781,LiporXVI:0.0394759235)79:0.1420485023,LipstXVI:0.1549395837)100:0.5210071469)83:0.1659932000,(((((((CeranIII:0.1240208082,CerspIII:0.1571707383)85:0.1102545738,RhisoIII:0.0544115447)85:0.0588998555,ThacuIII:0.0000029584)100:0.7264732931,(TulcaIII:0.1076609655,((Tulsp419III:0.0000023523,Tulsp425III:0.0000023523)100:0.0944135314,Tulsp427III:0.2033033683)100:0.0364360986)100:0.3313417184)100:0.2178246634,(ThegaIII:0.1477054724,TheteIII:0.1655782659)100:0.6766725247)100:0.1843871613,(((((CorcoI:0.0227695121,(Crori064I:0.0000023523,Crocy696I:0.0000020185)100:0.0071796477)100:0.0172497727,Croqu658I:0.0035365374)81:0.0092749729,Corha007I:0.0000020243)100:0.5124544433,(((Melab876I:0.0130092266,(((Melco202I:0.0000022971,Melde642I:0.0049005494)66:0.0048965988,Meloc257I:0.0000025034)45:0.0049279061,Meltr185I:0.0032701186)52:0.0052792896)52:0.0374411975,((Melal142I:0.0064936788,Melli356I:0.0033961099)100:0.0151867193,Mella798I:0.0341740402)100:0.0131174524)52:0.0435476949,Melam562I:0.0179529538)100:0.4542963537)88:0.3048736484,((((((Corha013I:0.0050651757,(Crori133I:0.0000023523,Crocy129I:0.0000023523)100:0.0411124323)80:0.0017914146,Croqu845I:0.0000020243)100:0.1857893621,((((MelaeI:0.0126094660,Melal459I:0.0170329344)95:0.0019670522,Melli368I:0.0202907093)95:0.0169519163,(Melco417I:0.0000023523,Mella062I:0.0000023523)100:0.0392445828)100:0.0520200755,((Melab479I:0.0044188656,((Melde443I:0.0000023523,Meltr181I:0.0000023523)100:0.0087786294,Meloc843I:0.0015945026)97:0.0025857430)99:0.0409942518,Melam101I:0.0696276034)96:0.0209085599)99:0.1370784468)100:0.6879432948,Phapa268I:1.1516923680)100:0.6629170182,(((PuccoI:0.1581689643,(PucsoI:0.1287622768,(UroapI:0.0682258647,UroviI:0.2010145384)100:0.2397748207)29:0.0248960840)28:0.0464712126,(PucgrI:0.1380154423,(PuchoI:0.0693770710,PuctrI:0.0856092077)100:0.0466677641)87:0.0431834755)28:0.0746705181,PucstI:0.0763748166)50:0.2658179198)83:0.3287477401,Phapa251I:0.6376145225)52:0.0615230864)100:0.6687214746)100:0.1801745721,StehiIII:1.1829138020)80:0.0699773932)80:0.0460743064,TruanXIV:2.3861887839)92:0.0343516266)95:0.1455995548,(((((ApipoV:0.5624177486,((TribrV:0.7149345154,TrimoV:0.3491015524)84:0.0885534022,TrilaV:0.2047230411)99:0.1111637866)99:0.1185634667,((TriasV:0.0627397323,TrifaV:0.0942183333)100:0.0430308283,TricoV:0.0421088544)100:0.8749865530)100:0.1958826814,((DippiX:0.0187864201,DipseX:0.0232682824)100:0.1454758860,LasthX:0.2216723365)100:0.2773452759)100:0.1267739089,((((((((AurmeX:0.3944401576,(FrienX:0.0907293706,FrisiX:0.1881668763)100:0.1334794729)63:0.0389710033,(BaucoX:0.0000023523,Baupa011X:0.0000023523)100:0.2827161302)63:0.0257856126,RecmiX:0.2810165948)97:0.0784012276,TerspX:0.2777096588)96:0.0494662684,((((((((ElsamX:0.0268280619,ElsbaX:0.0539919048)100:0.0224353362,ElsarX:0.0457258848)100:0.0787784201,((ElsfaX:0.1439800422,ElsneX:0.0696182749)100:0.0538465464,ElspeX:0.1110487978)100:0.0818872710)100:0.0722722277,ElsauX:0.0688410365)100:0.0823399427,SphmuX:0.1647445093)100:0.2439766419,(MyrspX:0.6248684573,(Zasce658X:0.3182093984,Zasci068X:0.2236479239)100:0.1301624672)96:0.0222033126)99:0.0423966404,((Notga062X:0.0630320963,Palcr044X:0.0700194656)100:0.2676433125,(PelfrX:0.1928959700,Polci070X:0.3805871471)100:0.1688042628)99:0.0767067635)100:0.0803760160,(LepfuX:0.1633198406,Polci047X:0.5622026240)100:0.3664582485)87:0.0219815118)87:0.0600442312,(((ClasphX:0.2705477170,(RacanX:0.1019001576,RacspX:0.0804232021)100:0.2325273426)96:0.0723255291,(ClaspX:0.0500919591,PrespX:0.0877704826)100:0.2066892310)100:0.0531454332,((((MycfiX:0.0000023523,PsefiX:0.0014528735)100:0.0776802172,(PsecruX:0.0539844550,(PsefuX:0.0835190535,PsepiX:0.0792195651)97:0.0209397273)97:0.0420858568)100:0.1772864523,PsemaX:0.2109925583)100:0.1556007301,(Notga905X:0.2150013430,(Palcr108X:0.0000023523,PsecryX:0.0000023523)100:0.1331045284)100:0.0990264142)100:0.2692352180)99:0.0588506061)93:0.0910135097,Zasan016X:0.7704653408)100:0.1545594635,Xylsp373XIV:0.8697567035)100:0.0955076100)100:0.1179189614,((ChoveVII:0.0793050502,((((TubaeVII:0.0347728560,TubmesVII:0.0201924121)100:0.0400406990,TubmaVII:0.0544832030)100:0.0320146412,((TubbrVII:0.0418596438,(TubinVII:0.0194558696,TubmelVII:0.0144835726)100:0.0368045490)100:0.0402911168,TubumVII:0.0868098566)100:0.0287337906)93:0.0091399568,(((TubboVII:0.0189979821,TubmiVII:0.0073280244)100:0.0619739211,(TubcalVII:0.0302845320,TubcanVII:0.0329894455)100:0.1054437580)99:0.0132294392,TubgiVII:0.0590968097)99:0.0447378461)99:0.0590204739)100:0.3813916203,(((DisgiVII:0.3988687952,(((Gyrin200VII:0.0423606038,Gyrsp243VII:0.0336257770)95:0.0185750675,Gyrsi043VII:0.0332860919)100:0.1430950646,((((((HydbaVII:0.0042312045,HydtuVII:0.0042454786)100:0.0027144188,Hydsp3VII:0.0015318690)100:0.0086000474,Hydsp2VII:0.0072391370)100:0.0393060535,HydcuVII:0.0320595572)100:0.0226442909,(HydceVII:0.0074913823,HydvaVII:0.0054812960)100:0.0256127627)100:0.0621963183,Hydsp1VII:0.0928256089)100:0.1473303281)70:0.0329326267)88:0.0313140526,(((Gyran195VII:0.0120121495,Gyres966VII:0.0191560834)99:0.0095517632,Gyrsp012VII:0.0176448795)99:0.0361211989,Gyrve011VII:0.0384125562)99:0.1083068018)100:0.5952459104,((((((Gyran137VII:0.0054749249,Gyres632VII:0.0073518883)98:0.0027761063,Gyrsp166VII:0.0030698041)98:0.0291657013,Gyrve059VII:0.0228761788)100:0.1470233576,(Gyrin829VII:0.0347658381,(Gyrsi216VII:0.0293576662,Gyrsp290VII:0.0241947760)99:0.0099714675)99:0.0763017705)100:0.1044397776,((KalbrVII:0.0627075274,LeucaVII:0.0405558366)100:0.0638046257,(VerboVII:0.1576929757,VercoVII:0.1537036333)99:0.0418072117)100:0.0547476028)99:0.0385366420,MardoVII:0.1319524172)100:0.1325985699)99:0.1139410893)100:0.2762887097)49:0.0297292947)69:0.0415283441,(TriguXV:0.2481106563,Xylhe054XV:0.1412845869)100:0.6019012494)78:0.0405209301,((((((((((Acema745XIII:0.0963095748,Phisu005XIII:0.1212843367)100:0.0724550503,((MolscXIII:0.0000023523,PhiscXIII:0.0000023523)100:0.1070457423,Phisp052XIII:0.1708716580)92:0.0294031596)100:0.1023084664,((Araar078XIII:0.3008432242,CaivaXIII:0.1905473768)87:0.0516969927,((((Hyabi801XIII:0.0000023523,MelbiXIII:0.0000023523)100:0.0135763442,(Hyafi048XIII:0.0056844394,(Hyasp023XIII:0.0000023523,MelspXIII:0.0000023523)100:0.0069241166)100:0.0138066692)100:0.1000447015,((Hyahe191XIII:0.0000000000,RhierXIII:0.0000000000):0.0000023523,Pezer191XIII:0.0000023523)100:0.1060877060)99:0.0409241010,((Hyava031XIII:0.0000023523,MelvaXIII:0.0000023523)100:0.0469811992,Stilo042XIII:0.0695214257)100:0.0717883071)100:0.0883939180)87:0.0382228971)96:0.0291770888,(((((AmyenXIII:0.1029102323,HymreXIII:0.1114359595)100:0.2055142220,(ChapaXIII:0.0000023523,PirpaXIII:0.0000023523)100:0.1886339687)83:0.0398132801,(((CalheXIII:0.0000023523,HymheXIII:0.0000023523)100:0.0886076071,(HymfrXIII:0.0990512264,HymscXIII:0.1664792707)100:0.0932428296)100:0.0906310811,((HymalXIII:0.0060553945,(HymkoXIII:0.0000023523,HymocXIII:0.0000023523)100:0.0026015755)100:0.1380605159,HymliXIII:0.0871534434)100:0.1641131941)100:0.1582838405)83:0.0518534999,GlaloXIII:0.1980446382)100:0.0760354142,(CudacXIII:0.1620361131,((HalvaXIII:0.0000023523,ZalvaXIII:0.0000023523)100:0.0545426951,HymvaXIII:0.0566481389)100:0.2090944498)100:0.1242447704)100:0.0514688318)100:0.0771443238,(((((((AqupeXIV:0.1497047930,((CalheXIV:0.0989037697,(CalleXIV:0.0518208331,Calps560XIV:0.0767970029)100:0.1082591644)100:0.0416336141,(CalnaXIV:0.0000023523,Calps272XIV:0.0000023523)100:0.0829165384)100:0.1704095872)90:0.0215790554,((CylolXIV:0.1511263290,MarspXIV:0.2041851408)99:0.0192558851,(GrogaXIV:0.0660309285,LepprXIV:0.0299645960)100:0.1671488999)100:0.0401343131)100:0.0745924981,((((CorfuXIV:0.1277766075,(NecspXIV:0.0052643908,NeospXIV:0.0075612243)100:0.0845079890)76:0.0099764675,(NeodiXIV:0.0965563109,(NeoheXIV:0.0694884149,NeopuXIV:0.0874051496)100:0.0288597643)100:0.0809502195)100:0.0725197170,(((IlyspXIV:0.0041637809,IlyeuXIV:0.0057307554)100:0.0135686164,(IlydeXIV:0.0076461995,IlyroXIV:0.0137318791)99:0.0059533786)99:0.0309997983,IlymoXIV:0.0184862229)100:0.0957631486)100:0.0364190041,(DacesXIV:0.0544153532,DacmaXIV:0.0711845478)100:0.1101914798)97:0.0372850720)97:0.0715276207,(((((FusacXIV:0.0757865421,((FusasXIV:0.0000023523,(FusgrXIV:0.0000023523,GibzeXIV:0.0000023523)100:0.0027267716)100:0.0193702874,((FusculXIV:0.0235243723,FuspsXIV:0.0257470773)100:0.0111328994,FusmeXIV:0.0438127701)100:0.0104530601)100:0.2236815999)96:0.0281404510,(((((((FusagXIV:0.0296284783,((FusciXIV:0.0211668862,(FusfrXIV:0.0112617531,FuspiXIV:0.0141669945)100:0.0093329753)100:0.0234549382,FusteXIV:0.0300416050)96:0.0103710759)96:0.0118707389,(FusolXIV:0.0075663405,FusovXIV:0.0007406617)100:0.0522173580)100:0.0211549952,FusudXIV:0.0638666610)76:0.0146990336,((FusfuXIV:0.0254722577,FusmaXIV:0.0528112624)98:0.0303508007,(FusnyXIV:0.0419673387,(FusveXIV:0.0000023523,GibmoXIV:0.0000023523)100:0.0260794577)85:0.0055185439)78:0.0055974720)97:0.0134215716,FusorXIV:0.0451879830)97:0.0181497032,FuscoXIV:0.0441230834)100:0.0610383454,FusalXIV:0.1310979947)100:0.0785828119)97:0.0369051447,FuseqXIV:0.1392686391)100:0.1437583641,FusbeXIV:0.2252966569)98:0.0425296309,((((FusamXIV:0.0372197246,FuseuXIV:0.0389058254)100:0.0278569350,NechaXIV:0.0990243795)94:0.0187566716,NeoboXIV:0.0449342416)97:0.0131520902,(FusazXIV:0.0072570710,(((FusbrXIV:0.0000000000,FusphXIV:0.0000000000):0.0000023523,FuscunXIV:0.0000023523)100:0.0167163834,FusviXIV:0.0035263779)100:0.0288563978)100:0.0716043500)100:0.1450722079)100:0.1195497228)100:0.1866568623,((Elagr381IX:0.0557877705,Elagr383IX:0.0439935823)100:0.1162003602,LipolXVI:0.1847525328)100:0.1668961897)99:0.0523611057,((((CalarXIV:0.2854579805,((((ClospXIV:0.0178764618,(ClorhXIV:0.0000023523,CloroXIV:0.0000023523)100:0.0355985158)97:0.0141029587,ClochXIV:0.0251053841)100:0.1803206858,(MyrinXIV:0.1713885141,StaelXIV:0.2745064552)100:0.1083943810)100:0.0503788971,(PhicuXIV:0.1829061237,ThyspXIV:0.1356543611)100:0.0410040788)100:0.0776393809)100:0.0405076752,((((CormiXIV:0.1512374553,LecpsXIV:0.1833769646)100:0.0638211626,LecfuXIV:0.1949633309)100:0.1000497200,TorheXIV:0.2412892693)100:0.1101572965,GlituXIV:0.2332745292)93:0.0326495507)99:0.0600421518,Mictr772XIV:0.3310625277)100:0.0705210110,(((DiaamXIV:0.0268366535,DiavoXIV:0.0153642974)85:0.0150954683,DialoXIV:0.0232330325)99:0.0910561725,(Melsp003XIV:0.0445690978,StemaXIV:0.0422441260)100:0.0838741366)100:0.3215249566)100:0.0348750078)82:0.0302848491,(((((Baupa791X:0.3104119548,Myrdu250X:0.4381757608)100:0.0536836642,RamluX:0.6528142654)98:0.0529079302,(Myrdu719X:0.6418895605,((Zasan007X:0.1295032169,Zasce994X:0.1503511146)98:0.0466965566,Zasci044X:0.1220733669)100:0.2323829670)96:0.0362752174)99:0.0728242740,TheleXII:0.3809405270)57:0.0269492622,Rhili008X:0.2518464622)95:0.0333176782)99:0.0318966501)100:0.0526914144,(Helsp679XIII:0.3350935989,NeoalXIII:0.2893020200)100:0.2762210903)100:0.0808171315,((((((((ArtcoVIII:0.0628763076,(ArtolVIII:0.0000023523,OrbolVIII:0.0000023523)100:0.0656747556)100:0.0274883673,(ArtflVIII:0.0000023523,DudflVIII:0.0000023523)100:0.0503661216)100:0.1012090324,ArtirVIII:0.1263135817)98:0.0297155820,(ArtmeVIII:0.0537217467,ArtsiVIII:0.0440444718)100:0.0487983983)99:0.0749304977,(DactciVIII:0.1476067462,(DacthaVIII:0.0000023523,MonhaVIII:0.0000023523)100:0.2039357134)31:0.0300003738)57:0.0741239854,OrbelVIII:0.2317007276)100:0.2862484134,(((((((CapcoIX:0.1272822219,(CapepIX:0.1363951147,Exosp008IX:0.1525940640)100:0.0454760151)100:0.0901671293,(CapfuIX:0.2742489221,((((ExoolIX:0.0000023523,KnupeIX:0.0014080205)100:0.0843882101,(ExospiIX:0.0808892798,RhisiIX:0.0667448054)100:0.0243051054)100:0.0829184117,ExoxeIX:0.1431763998)100:0.0608944707,(ExosiIX:0.0825472614,(Exosp005IX:0.0000023523,ExoviIX:0.0000023523)100:0.0737916551)100:0.1376355647)100:0.1090237248)97:0.0536986738)97:0.0419382789,(((((((((CapseIX:0.0000000000,PhimaIX:0.0000000000):0.0000023523,PhiamIX:0.0000023523)100:0.0192915334,PhiexIX:0.0298067036)100:0.0212081289,((PhichIX:0.0270772918,PhiveIX:0.0212846409)100:0.0086119495,PhitaIX:0.0335013601)99:0.0117049985)99:0.0587665625,(Claca022IX:0.0648124440,Claye324IX:0.0497102957)100:0.0286826865)100:0.2109373264,ClaexIX:0.1231962227)100:0.0868970547,((ClabaIX:0.0323694779,ClapsIX:0.0149366057)100:0.0479417720,(((ClaimIX:0.0457188330,FonerIX:0.0951508938)99:0.0133782830,FonmuIX:0.0763748877)100:0.0066870332,(((FonmoIX:0.0090529544,FonpeIX:0.0067935553)100:0.0198307564,FonnuIX:0.0086901767)100:0.0227184169,FonpuIX:0.0154109323)100:0.0928415637)100:0.0406442994)100:0.0956325460)100:0.1080151145,ExoalIX:0.2722152357)100:0.1047387549,(ExocaIX:0.1878389684,RhimaIX:0.2550293544)93:0.0388831017)97:0.0294773704)96:0.0488505817,(ExoaqIX:0.1627740905,(ExoboIX:0.1266357683,ExomeIX:0.2992605042)100:0.0582903191)100:0.1487765758)100:0.0650265862,Phiat521IX:0.6820021797)98:0.0655136421,(Phiat614IX:0.0000023523,PhiatIX:0.0000023523)100:0.5436410426)98:0.0828058418,((Cypeu401IX:0.1815108266,Cypeu698IX:0.3022256355)100:0.1314804440,(FalorXIV:0.0000021532,(HarorXIV:0.0006283197,NakorXIV:0.1222140868)100:0.0023992957)100:0.6167466551)100:0.2286144251)83:0.0355737636)93:0.0312783877,(((((ArtfuIX:0.2927705712,(Eursp047IX:0.1719697517,KnuflIX:0.1972855216)100:0.0483344504)90:0.0950083281,KnuspIX:0.2718865966)90:0.0783050705,(IncdeIX:0.1535601015,IncleIX:0.2009773091)100:0.2214088196)100:0.0880236855,Baupa591X:0.4689889272)100:0.0589616006,Chasp022IX:0.4425909930)100:0.2170976041)90:0.0342868917)82:0.0294557966,(((((((((((((AspaciIX:0.0000023523,AspkaIX:0.0000023523)100:0.0077066564,AsppiIX:0.0038497057)100:0.0098039720,(AspcoIX:0.0161178100,(AspeuIX:0.0151154414,AspvaIX:0.0326768297)100:0.0099567946)100:0.0097362262)93:0.0070025543,Asptu957IX:0.0122434238)93:0.0050099507,AspneIX:0.0205841398)100:0.0307652427,((AsplaIX:0.0018684316,AspphIX:0.0009518373)100:0.0039696855,Aspni015IX:0.0103349808)100:0.0353601803)100:0.0861809705,(((AspcaIX:0.0560358101,Aspsc798IX:0.0444590526)100:0.0525557203,Aspsc219IX:0.0325878562)100:0.0228343064,AspibIX:0.0688812561)100:0.0779212684)96:0.0155352896,(((((Aspacu679IX:0.0143388560,(AspbruIX:0.0099389905,AspfiIX:0.0060121987)100:0.0019882300)100:0.0151224193,((AspjaIX:0.0014350534,AspviIX:0.0028874732)100:0.0308696182,AspuvIX:0.0269452619)100:0.0334108834)100:0.0413635192,AspsaIX:0.1024821861)100:0.0223082610,AsphoIX:0.1407167267)100:0.1210824440,AspheIX:0.0863288616)100:0.0479415121)97:0.0499410026,(((((((Aspfl016IX:0.0015237959,Aspor602IX:0.0012741732)100:0.0219313571,AsppaIX:0.0074023431)100:0.1228798331,((BysniIX:0.0000023523,PaeniIX:0.0000023523)100:0.0240474267,(BysspIX:0.0167277101,PaedaIX:0.0119759561)100:0.1614914156)100:0.2557200564)100:0.1536889579,(Eursp049IX:0.0156550724,Eursp167IX:0.0045885135)100:0.1575831331)77:0.0351836882,Aspte055IX:0.1999234908)81:0.0617489282,AspstIX:0.1562323014)100:0.0676407113,((PenanIX:0.1022341717,PenbreIX:0.1472504345)100:0.0378407494,((((PenbiIX:0.0912811871,PenscIX:0.0742551546)100:0.0386605085,PenglIX:0.0733644387)100:0.1288002992,((PenciIX:0.0311571485,PenstIX:0.0365493364)100:0.0749675500,PenpaIX:0.0906597256)100:0.0464461593)99:0.0300057681,(PenbraIX:0.0789506981,TalpuIX:0.0559311056)100:0.0807107748)100:0.0879440710)100:0.0669346943)99:0.0460695771)100:0.0322184835,((AspglIX:0.0166478848,(EurheIX:0.0000023523,EurruIX:0.0000023523)100:0.0223913084)100:0.1125616733,AspweIX:0.0814334540)100:0.0784676825)100:0.1994104970,(((Aspacu958IX:0.3084251430,(MonpuIX:0.0074818540,MonruIX:0.0308103543)100:0.3016022877)71:0.0280964877,(((Aspfl095IX:0.2751237789,(Aspfl540IX:0.0000021687,Aspor365IX:0.0056594627)100:0.1622310612)90:0.0464417610,((PenauIX:0.0027456167,PenexIX:0.0000023523)100:0.0370371164,(PenraIX:0.1239734251,PenswIX:0.0364894844)100:0.0217571105)100:0.2220937893)99:0.0467042751,PenjaIX:0.2681890032)100:0.0909374371)100:0.0680268269,(((AspbraIX:0.0272713207,((AspluIX:0.0383242178,Asptu654IX:0.0206454297)100:0.0611478285,Aspni003IX:0.0665559210)100:0.0364842486)100:0.1659544292,(AspocIX:0.1931836649,Aspte140IX:0.2112923418)100:0.0963305019)100:0.0424942431,AspclIX:0.4537007106)100:0.0816877559)97:0.0255873509)95:0.0209824318,Aspacu287IX:0.3847976996)99:0.0645742520,(((AspzoIX:0.0000023523,PenzoIX:0.0000023523)100:0.3245237777,((((((PenmaIX:0.0014144394,TalmaIX:0.0000023523)100:0.0603830756,TalstIX:0.1529594241)52:0.0287470175,TalfuIX:0.0866793831)50:0.0122840870,(((PenocIX:0.0000023523,TalceIX:0.0042240309)100:0.0126666396,(TaladIX:0.0108650540,(TalliIX:0.0208257436,TalveIX:0.0093626745)68:0.0015025768)95:0.0023796799)97:0.0026750898,TalspIX:0.0121035145)100:0.0444787002)60:0.0089257386,TalamIX:0.0888664293)87:0.0142899098,TalacIX:0.0602363242)100:0.2504674670)93:0.0766970483,((((LepauX:0.5039484115,(SeppoX:0.0000023523,SphpoX:0.0000023523)100:0.5878275111)99:0.0939803368,(PlecuXIV:0.0612926835,(PleplXIV:0.0550088228,PlespXIV:0.0348461051)100:0.0639005633)100:0.2991870143)98:0.0893265802,(((LipkoXVI:0.0000023523,LipspXVI:0.0000023523)100:0.0337980619,(LipspNBRCXVI:0.0373777024,LipyaXVI:0.0710272871)72:0.0251295624)100:0.3941127499,PolhyIX:0.4311269132)98:0.0617399098)95:0.0337630016,PhaspIX:0.3585229185)89:0.0465426857)72:0.0301963041)100:0.1191250072)75:0.0279675186,(((Chasp769IX:0.0633780342,EpispIX:0.0226691255)100:0.3807481557,((Hersp678X:0.0000023523,Hersp63X:0.0000023523)100:0.0309951606,Hersp404X:0.0357285186)100:0.2427890125)100:0.1036986934,(((((((CryspV:0.0000023523,SaispV:0.0000023523)100:0.0397940276,SaipoV:0.0215154545)100:0.2230219232,Oidma761XIII:0.1312132569)100:0.0944148607,(Psepa427XIII:0.1205276202,Psesp215XIII:0.0822219414)100:0.2313209848)59:0.0328214326,(((GalcaXVI:0.0000023523,Scysp005XIII:0.0000023523)100:0.1897007572,Xylsp003XIII:0.1485258384)96:0.0320831605,(Oidma909XIII:0.1897670935,SpeeuXVI:0.2466963394)83:0.0549970640)84:0.0562608347)59:0.0374046445,Psepa040XIII:0.2706277002)100:0.1006864644,((CryteV:0.0036348222,SolteV:0.0034626269)100:0.0504854276,GofgiV:0.0899708084)100:0.2509954152)100:0.1668730031)54:0.0292418118)98:0.1418590816,(((((((AspsyIX:0.0755950485,Aspve917IX:0.1073234452)100:0.2021859617,(Aspve116IX:0.1352122448,(((BeabaXIV:0.0041615618,BearuXIV:0.0193686173)100:0.0224884808,BeabrXIV:0.0322034506)100:0.0108134898,(BeapsXIV:0.0098254325,BeaspXIV:0.0060563883)100:0.0172152040)100:0.1748897931)100:0.2180240128)99:0.0257732612,(EmeorIX:0.2067505791,(((((PencaIX:0.0225097805,PensoIX:0.0340786192)100:0.0098422874,PenfrIX:0.0220393805)100:0.0096130746,(PennoIX:0.0147954074,PenthIX:0.0116382657)100:0.0093456004)100:0.0318436265,(Psepa562XIII:0.0245740855,(PseveXIII:0.0172984808,Psesp419XIII:0.0088187114)100:0.0661143870)100:0.0457566208)98:0.0261573373,(PenfeIX:0.0652153690,Trivire919XIV:0.1013961283)100:0.0693889685)99:0.0969878547)97:0.0362398212)97:0.1164946924,BysspeIX:0.3234085701)100:0.1736443028,(((DebspXVI:0.1598825562,HelgrIX:0.0686639590)97:0.0273154351,GymauIX:0.0818690951)100:0.1722793403,(((LecacX:0.0042646972,PenchIX:0.0000023523)100:0.0191007654,PennaIX:0.0102862242)100:0.0251257601,PenlaIX:0.0382608127)100:0.1689976800)100:0.0931186838)94:0.0401010181,TalprIX:0.5443433599)100:0.1415690771,DachaIX:0.4879227933)100:0.1707714171)90:0.1073634681)100:0.1038468284,(((BotboIII:0.3478356423,((((PilbyIII:0.1314333829,Pilcr057III:0.1514427621)100:0.0715807602,PilspIII:0.0933662971)100:0.0538037038,(TrisaX:0.0508299859,TrispX:0.0249281891)100:0.1472253881)100:0.0411849103,(Pilcr880III:0.0000023523,PilolIII:0.0000023523)100:0.0863135109)100:0.1627960269)73:0.0587166651,RamcoIII:0.3914122847)100:0.1657169011,Psepa998XII:0.5233861472)97:0.0875648819)54:0.0294131647,(DacruIV:0.2447664052,UniunIV:0.1984788416)100:0.2710982687)94:0.0298778004,(((((Cadsp232XIII:0.0000023523,Cadma255XIII:0.0028323787)100:0.0463645182,Leosp022XIII:0.0800312671)100:0.2029307370,Coleu023XIII:0.2715000338)100:0.3137650463,(SymbuXV:0.3033704865,SymkoXV:0.1884009619)100:0.2308523035)100:0.0712545362,(ErebiX:0.9553856051,Rhili585X:0.3549462036)100:0.3949397341)100:0.1026729348)100:0.1296655086,(((((((((Araar106XIII:0.1682924421,StobeX:0.1778589919)55:0.0655820664,((((ChaloXIII:0.0000023523,Stilo135XIII:0.0000023523)100:0.0867971269,Hyava165XIII:0.0959255077)100:0.0507248594,(Hyahe659XIII:0.0000023523,Pezer659XIII:0.0000023523)100:0.1565724260)100:0.0263446580,(Hyabi107XIII:0.0148123731,(Hyafi065XIII:0.0000023523,Hyasp114XIII:0.0000023523)100:0.0141085027)100:0.0904250431)100:0.0422969422)55:0.0383861942,VergaX:0.3724505112)57:0.0372740871,(Hyphy004XIII:0.0866732362,Hypsp019XIII:0.0494587884)100:0.0798957684)97:0.1283234739,MicmiX:1.0235539860)100:0.3656257412,(((VenasX:0.0363128784,VencaX:0.0320063563)100:0.0714548743,((VenauX:0.0651272927,(VennaX:0.0199856663,VenpyX:0.0256910261)100:0.0520508881)100:0.0123997764,VeninX:0.0653125145)100:0.0583844276)100:0.0331053439,VenpoX:0.1581080458)100:0.2635811436)100:0.0784592441,(OchcoX:0.2141554919,VerspX:0.2255806215)100:0.2943386713)96:0.0541161343,((ArtraXI:0.5770121700,(Claca032IX:0.0200654189,Claye003IX:0.0776155099)100:0.3705498115)99:0.1012181042,(ZalobX:0.0080365851,ZalspX:0.0036373731)100:0.3898236935)100:0.2095317802)99:0.0806991216,TribiX:0.5875875170)100:0.1449384743)100:0.1158993234,(FloraIX:0.0000023523,Xylsp016XV:0.0000023523)100:0.5312265722)99:0.1121573673,PsespX:0.2832645380)87:0.0376935058,((BimnzX:0.1929845278,((DidsaX:0.1520203100,ParspX:0.1656768195)74:0.0350579958,(ParspoX:0.0000023523,ParaspoX:0.0000023523)100:0.2189495544)76:0.0408060127)100:0.1548560271,PolfuX:0.2459576871)100:0.0708178880)92:0.0830117008,MasphX:0.1879966558)91:0.0711176774,((((AcrvaX:0.1940832269,JahaqX:0.1643477011)100:0.1829728567,((((((((((((BipbiX:0.0228364472,((BipviX:0.0000023523,CocviX:0.0000023523)100:0.0057037705,(BipzeX:0.0000023523,CoccaX:0.0000023523)100:0.0073398436)100:0.0179310977)100:0.0195847939,CocmiX:0.0585889691)95:0.0091491505,((BipsoX:0.0000023523,CocsaX:0.0000023523)100:0.0222929098,CocheX:0.0359467327)98:0.0082409065)100:0.0137439474,BipcoX:0.0522229488)100:0.0876129224,(((CocluX:0.0411683604,(((CurgeX:0.0043649845,CurluX:0.0029067110)100:0.0000023523,CurpaX:0.0014564728)100:0.0667643621,(CurhaX:0.0287179694,CurspiX:0.0358707059)100:0.0266445157)100:0.0248476819)100:0.0306249593,CurerX:0.0550162613)100:0.0130979741,CurspX:0.0645005335)100:0.0347327630)99:0.0364517982,(ExsroX:0.0452061395,(ExstuX:0.0000023523,SettuX:0.0000023523)100:0.1037003172)100:0.0288290128)100:0.2001490361,Plesp068X:0.2046191270)100:0.0490883819,(PselyX:0.0996884140,PyrlyX:0.1069320708)100:0.0534971954)100:0.0963629001,((CucbeX:0.0771725355,PyrspX:0.0901925839)100:0.0119315537,ParonX:0.0674239260)100:0.0628600150)97:0.0451875280,Plesp002X:0.2044867762)100:0.0563132550,PyrinX:0.2105807428)100:0.0466814496,((((OphdiX:0.1518086198,(((PhaspX:0.0000023523,PhapoX:0.0000023523)100:0.0768791774,StaspX:0.0892821073)100:0.0381950681,Plesp716X:0.1356482823)100:0.0893896256)100:0.0569325350,SetteX:0.3659994938)95:0.0162981300,(((Parch062X:0.0357065363,Parch241X:0.0202141716)91:0.0211150211,ParapspX:0.0010716577)97:0.1045963263,SethoX:0.1957457042)100:0.0915873889)99:0.0487458107,(((OphheX:0.0122594091,OphnaX:0.0156411233)100:0.0157477978,OphkoX:0.0201235345)100:0.0776112144,PhaespX:0.1053730879)100:0.1079985039)100:0.0826605793)100:0.1471796084)80:0.0556408223,CorcaX:0.2769753903)78:0.0309943926,(((AqupaX:0.1858567972,(DarphX:0.1033131633,LenflX:0.1556043927)100:0.1385480415)84:0.0158317678,PerspX:0.2218012914)99:0.0551273500,((PerdiX:0.1869735926,PermaX:0.2207055681)100:0.2221157596,TrepeX:0.1987914628)97:0.0468452817)94:0.0469809191)80:0.0301027601)80:0.0442675839,((Lopma012X:0.0015214426,Lopma475X:0.0054879564)100:0.2848399165,NigmaX:0.2387921092)88:0.0341484735)76:0.0337816082,(((BevpuX:0.1796431547,(Hersp482X:0.0243190248,RacthX:0.0169348182)100:0.1306473109)100:0.0284924471,MelpuX:0.1357837450)100:0.1214482791,DennaX:0.2461947925)96:0.0721961850)70:0.0115723716,((AmnliX:0.2479768448,LopnuX:0.2986894449)97:0.0772645827,(DidenX:0.0000023523,VerenX:0.0000023523)100:0.2490695848)93:0.0432288578)81:0.0485481874,ZoprhX:0.1987090315)82:0.0492539141,CloaqX:0.2341117182)95:0.0511702162,((((CengeX:0.0719987721,(Glost212X:0.0000023523,Glost555X:0.0000023523)100:0.0753200957)100:0.1068957309,LeppaX:0.2735985575)100:0.0608069168,((LopmyX:0.0940112964,MytreX:0.0782218780)100:0.0467135006,MytspX:0.2048635649)100:0.1673508083)100:0.1215544756,(GlospX:0.2559287953,RhyruX:0.3259992390)100:0.1049062260)96:0.0552072162)100:0.3619750244);
