# Supplementary material for: Major Intrinsic Proteins in Fungi: A Special Emphasis on the XIP Subfamily
Source: J Fungi (Basel). 2025 Jul 21;11(7):543. doi: 10.3390/jof11070543 (PMC12300952; doi:10.3390/jof11070543)
Supplement: Supplementary file 1 [file jof-11-00543-s001.zip › jof-3752183_Supplementary_File_S3_tol_color_strip_Figure3.txt]

DATASET_COLORSTRIP
#lines starting with a hash are comments and ignored during parsing
#select the separator which is used to delimit the data below (TAB,SPACE or COMMA).This separator must be used throught this file (except in the SEPARATOR line, which uses space).

#SEPARATOR TAB
SEPARATOR SPACE
#SEPARATOR COMMA

#label is used in the legend table (can be changed later)
DATASET_LABEL color_strip1

#dataset color (can be changed later)
COLOR #ff0000

#optional settings

#all other optional settings can be set or changed later in the web interface (under 'Datasets' tab)
COLOR_BRANCHES 1
#maximum width
STRIP_WIDTH 25

#left margin, used to increase/decrease the spacing to the next dataset. Can be negative, causing datasets to overlap.
MARGIN 0

#border width; if set above 0, a black border of specified width (in pixels) will be drawn around the color strip 
BORDER_WIDTH 1
BORDER_COLOR #000

#show internal values; if set, values associated to internal nodes will be displayed even if these nodes are not collapsed. It could cause overlapping in the dataset display.
SHOW_INTERNAL 0

#In colored strip charts, each ID is associated to a color. Color can be specified in hexadecimal, RGB or RGBA notation
#Internal tree nodes can be specified using IDs directly, or using the 'last common ancestor' method described in iTOL help pages
#Actual data follows after the "DATA" keyword
DATA
#ID1 value1
#ID2 value2
Bashe773XXII #00ffd0 COL#00ffd0
Bashe894XXII #00ffd0 COL#00ffd0
Basme033XXII #00ffd0 COL#00ffd0
Basme565XXII #00ffd0 COL#00ffd0
Basra596XXII #00ffd0 COL#00ffd0
Basra953XXII #00ffd0 COL#00ffd0
AcateXXI #BF00FF COL#BF00FF
Amble163XVIII #8000FF COL#8000FF
Amble823XVIII #8000FF COL#8000FF
Geopy098XVIII #8000FF COL#8000FF
Geopy171XVIII #8000FF COL#8000FF
DebspXVI #0080FF COL#0080FF
GalcaXVI #0080FF COL#0080FF
LiparXVI #0080FF COL#0080FF
LipdoXVI #0080FF COL#0080FF
LipkoXVI #0080FF COL#0080FF
LipolXVI #0080FF COL#0080FF
LiporXVI #0080FF COL#0080FF
LipspNBRCXVI #0080FF COL#0080FF
LipspNRRLXVI #0080FF COL#0080FF
LipspXVI #0080FF COL#0080FF
LipstXVI #0080FF COL#0080FF
LipteXVI #0080FF COL#0080FF
LipyaXVI #0080FF COL#0080FF
SpeeuXVI #0080FF COL#0080FF
SymbuXV #00FFFF COL#00FFFF
SymkoXV #00FFFF COL#00FFFF
TriguXV #00FFFF COL#00FFFF
Xylhe044XV #00FFFF COL#00FFFF
Xylhe054XV #00FFFF COL#00FFFF
Xylsp016XV #00FFFF COL#00FFFF
IlyeuXIV #00FF80 COL#00FF80
AciacXIV #00FF80 COL#00FF80
AcrfuXIV #00FF80 COL#00FF80
AcrstXIV #00FF80 COL#00FF80
AlbverXIV #00FF80 COL#00FF80
AlbyaXIV #00FF80 COL#00FF80
ApimaXIV #00FF80 COL#00FF80
Apimo434XIV #00FF80 COL#00FF80
Apimo656XIV #00FF80 COL#00FF80
ApisaXIV #00FF80 COL#00FF80
ApopeXIV #00FF80 COL#00FF80
AqupeXIV #00FF80 COL#00FF80
ArtesXIV #00FF80 COL#00FF80
Artma031XIV #00FF80 COL#00FF80
Artma516XIV #00FF80 COL#00FF80
ArtphXIV #00FF80 COL#00FF80
ArtspXIV #00FF80 COL#00FF80
AurmaXIV #00FF80 COL#00FF80
BeabaXIV #00FF80 COL#00FF80
BeabrXIV #00FF80 COL#00FF80
BeapsXIV #00FF80 COL#00FF80
BearuXIV #00FF80 COL#00FF80
BeaspXIV #00FF80 COL#00FF80
CalarXIV #00FF80 COL#00FF80
CalheXIV #00FF80 COL#00FF80
CalleXIV #00FF80 COL#00FF80
CalnaXIV #00FF80 COL#00FF80
Calps272XIV #00FF80 COL#00FF80
Calps560XIV #00FF80 COL#00FF80
Cepgo001XIV #00FF80 COL#00FF80
Cepgo009XIV #00FF80 COL#00FF80
CercaXIV #00FF80 COL#00FF80
CerneXIV #00FF80 COL#00FF80
CerscXIV #00FF80 COL#00FF80
ChafiXIV #00FF80 COL#00FF80
ChafuXIV #00FF80 COL#00FF80
ChainXIV #00FF80 COL#00FF80
ChaspXIV #00FF80 COL#00FF80
ChrauXIV #00FF80 COL#00FF80
ChrcuXIV #00FF80 COL#00FF80
ChrdeXIV #00FF80 COL#00FF80
ChrzaXIV #00FF80 COL#00FF80
ClaprXIV #00FF80 COL#00FF80
ClochXIV #00FF80 COL#00FF80
ClorhXIV #00FF80 COL#00FF80
CloroXIV #00FF80 COL#00FF80
ClospXIV #00FF80 COL#00FF80
ConliXIV #00FF80 COL#00FF80
Consp056XIV #00FF80 COL#00FF80
Consp149XIV #00FF80 COL#00FF80
CorfuXIV #00FF80 COL#00FF80
CorinXIV #00FF80 COL#00FF80
CormiXIV #00FF80 COL#00FF80
CorprXIV #00FF80 COL#00FF80
CorspXIV #00FF80 COL#00FF80
CrycaXIV #00FF80 COL#00FF80
CrynaXIV #00FF80 COL#00FF80
CryraXIV #00FF80 COL#00FF80
CylolXIV #00FF80 COL#00FF80
DacesXIV #00FF80 COL#00FF80
DacmaXIV #00FF80 COL#00FF80
DiaamXIV #00FF80 COL#00FF80
DiadiXIV #00FF80 COL#00FF80
DialoXIV #00FF80 COL#00FF80
DiastXIV #00FF80 COL#00FF80
DiavoXIV #00FF80 COL#00FF80
EchmaXIV #00FF80 COL#00FF80
EndceXIV #00FF80 COL#00FF80
EscspXIV #00FF80 COL#00FF80
EscweXIV #00FF80 COL#00FF80
EutlaXIV #00FF80 COL#00FF80
FalorXIV #00FF80 COL#00FF80
FrapuXIV #00FF80 COL#00FF80
FunspXIV #00FF80 COL#00FF80
FurfuXIV #00FF80 COL#00FF80
FusacXIV #00FF80 COL#00FF80
FusagXIV #00FF80 COL#00FF80
FusalXIV #00FF80 COL#00FF80
FusamXIV #00FF80 COL#00FF80
FusasXIV #00FF80 COL#00FF80
FusazXIV #00FF80 COL#00FF80
FusbeXIV #00FF80 COL#00FF80
FusbrXIV #00FF80 COL#00FF80
FusciXIV #00FF80 COL#00FF80
FuscoXIV #00FF80 COL#00FF80
FusculXIV #00FF80 COL#00FF80
FuscunXIV #00FF80 COL#00FF80
FuseqXIV #00FF80 COL#00FF80
FuseuXIV #00FF80 COL#00FF80
FusfrXIV #00FF80 COL#00FF80
FusfuXIV #00FF80 COL#00FF80
FusgrXIV #00FF80 COL#00FF80
FusmaXIV #00FF80 COL#00FF80
FusmeXIV #00FF80 COL#00FF80
FusnyXIV #00FF80 COL#00FF80
FusolXIV #00FF80 COL#00FF80
FusorXIV #00FF80 COL#00FF80
FusovXIV #00FF80 COL#00FF80
FusphXIV #00FF80 COL#00FF80
FuspiXIV #00FF80 COL#00FF80
FuspsXIV #00FF80 COL#00FF80
FusteXIV #00FF80 COL#00FF80
FusudXIV #00FF80 COL#00FF80
FusveXIV #00FF80 COL#00FF80
FusviXIV #00FF80 COL#00FF80
GaegrXIV #00FF80 COL#00FF80
GibmoXIV #00FF80 COL#00FF80
GibzeXIV #00FF80 COL#00FF80
GlituXIV #00FF80 COL#00FF80
GrafrXIV #00FF80 COL#00FF80
GrogaXIV #00FF80 COL#00FF80
HarorXIV #00FF80 COL#00FF80
HawigXIV #00FF80 COL#00FF80
HirmiXIV #00FF80 COL#00FF80
HirrhXIV #00FF80 COL#00FF80
HyppeXIV #00FF80 COL#00FF80
HyproXIV #00FF80 COL#00FF80
Hypsp126XIV #00FF80 COL#00FF80
IlydeXIV #00FF80 COL#00FF80
IlymoXIV #00FF80 COL#00FF80
IlyroXIV #00FF80 COL#00FF80
IlyspXIV #00FF80 COL#00FF80
KeineXIV #00FF80 COL#00FF80
KhuorXIV #00FF80 COL#00FF80
KnocaXIV #00FF80 COL#00FF80
KnoprXIV #00FF80 COL#00FF80
LashirXIV #00FF80 COL#00FF80
LashisXIV #00FF80 COL#00FF80
LasovXIV #00FF80 COL#00FF80
LasspXIV #00FF80 COL#00FF80
LecfuXIV #00FF80 COL#00FF80
LecpsXIV #00FF80 COL#00FF80
LepprXIV #00FF80 COL#00FF80
LomprXIV #00FF80 COL#00FF80
MaginXIV #00FF80 COL#00FF80
MagpoXIV #00FF80 COL#00FF80
MagrhXIV #00FF80 COL#00FF80
MarspXIV #00FF80 COL#00FF80
Melsp003XIV #00FF80 COL#00FF80
MetacXIV #00FF80 COL#00FF80
MetalXIV #00FF80 COL#00FF80
MetanXIV #00FF80 COL#00FF80
MetbrXIV #00FF80 COL#00FF80
MetchXIV #00FF80 COL#00FF80
MetguXIV #00FF80 COL#00FF80
MetmaXIV #00FF80 COL#00FF80
MetroXIV #00FF80 COL#00FF80
Micci062XIV #00FF80 COL#00FF80
Micci310XIV #00FF80 COL#00FF80
MiccoXIV #00FF80 COL#00FF80
Mictr040XIV #00FF80 COL#00FF80
Mictr772XIV #00FF80 COL#00FF80
Mictr983XIV #00FF80 COL#00FF80
MoncaXIV #00FF80 COL#00FF80
MonibXIV #00FF80 COL#00FF80
MonspXIV #00FF80 COL#00FF80
MycpeXIV #00FF80 COL#00FF80
MyrinXIV #00FF80 COL#00FF80
NakorXIV #00FF80 COL#00FF80
NechaXIV #00FF80 COL#00FF80
NecspXIV #00FF80 COL#00FF80
NeoboXIV #00FF80 COL#00FF80
NeodiXIV #00FF80 COL#00FF80
NeoheXIV #00FF80 COL#00FF80
NeopspXIV #00FF80 COL#00FF80
NeopuXIV #00FF80 COL#00FF80
NeospXIV #00FF80 COL#00FF80
NieexXIV #00FF80 COL#00FF80
OphspXIV #00FF80 COL#00FF80
ParapXIV #00FF80 COL#00FF80
ParhyXIV #00FF80 COL#00FF80
ParmaXIV #00FF80 COL#00FF80
ParpuXIV #00FF80 COL#00FF80
ParroXIV #00FF80 COL#00FF80
ParspXIV #00FF80 COL#00FF80
PenspXIV #00FF80 COL#00FF80
PhaalXIV #00FF80 COL#00FF80
PhamiXIV #00FF80 COL#00FF80
PhaspXIV #00FF80 COL#00FF80
PhiatXIV #00FF80 COL#00FF80
PhicuXIV #00FF80 COL#00FF80
PhiglXIV #00FF80 COL#00FF80
PlecuXIV #00FF80 COL#00FF80
PleplXIV #00FF80 COL#00FF80
PlespXIV #00FF80 COL#00FF80
Pocch001XIV #00FF80 COL#00FF80
Pocch564XIV #00FF80 COL#00FF80
PodcoXIV #00FF80 COL#00FF80
PodcuXIV #00FF80 COL#00FF80
PoddeXIV #00FF80 COL#00FF80
PurlaXIV #00FF80 COL#00FF80
PurliXIV #00FF80 COL#00FF80
PurspXIV #00FF80 COL#00FF80
PurtaXIV #00FF80 COL#00FF80
RettuXIV #00FF80 COL#00FF80
SarkiXIV #00FF80 COL#00FF80
SarstXIV #00FF80 COL#00FF80
SarteXIV #00FF80 COL#00FF80
SceapXIV #00FF80 COL#00FF80
SceauXIV #00FF80 COL#00FF80
ScedeXIV #00FF80 COL#00FF80
SchcoXIV #00FF80 COL#00FF80
SchteXIV #00FF80 COL#00FF80
SchveXIV #00FF80 COL#00FF80
SimaoXIV #00FF80 COL#00FF80
SimspXIV #00FF80 COL#00FF80
SorspXIV039 #00FF80 COL#00FF80
SorspXIV089 #00FF80 COL#00FF80
SphbrXIV #00FF80 COL#00FF80
SpodiXIV #00FF80 COL#00FF80
SpoinXIV #00FF80 COL#00FF80
SposcXIV #00FF80 COL#00FF80
Stachl470XIV #00FF80 COL#00FF80
Stachl612XIV #00FF80 COL#00FF80
StachXIV #00FF80 COL#00FF80
StaecXIV #00FF80 COL#00FF80
StaelXIV #00FF80 COL#00FF80
StagrXIV #00FF80 COL#00FF80
StaloXIV #00FF80 COL#00FF80
StamiXIV #00FF80 COL#00FF80
StemaXIV #00FF80 COL#00FF80
ThiapXIV #00FF80 COL#00FF80
ThihyXIV #00FF80 COL#00FF80
ThospXIV #00FF80 COL#00FF80
ThyspXIV #00FF80 COL#00FF80
TogmiXIV #00FF80 COL#00FF80
TolalXIV #00FF80 COL#00FF80
TolamXIV #00FF80 COL#00FF80
TolcaXIV #00FF80 COL#00FF80
TolcyXIV #00FF80 COL#00FF80
TolenXIV #00FF80 COL#00FF80
TolgeXIV #00FF80 COL#00FF80
TolguXIV #00FF80 COL#00FF80
TolinXIV #00FF80 COL#00FF80
TolopXIV #00FF80 COL#00FF80
TolpuXIV #00FF80 COL#00FF80
TolsaXIV #00FF80 COL#00FF80
TolspXIV #00FF80 COL#00FF80
ToltrXIV #00FF80 COL#00FF80
TorheXIV #00FF80 COL#00FF80
TriafXIV #00FF80 COL#00FF80
TriarXIV #00FF80 COL#00FF80
TriasXIV #00FF80 COL#00FF80
Triat015XIV #00FF80 COL#00FF80
Triat243XIV #00FF80 COL#00FF80
Tribr001XIV #00FF80 COL#00FF80
Tribr573XIV #00FF80 COL#00FF80
TriciXIV #00FF80 COL#00FF80
TricoXIV #00FF80 COL#00FF80
TrierXIV #00FF80 COL#00FF80
TrigaXIV #00FF80 COL#00FF80
TrigrXIV #00FF80 COL#00FF80
TriguXIV #00FF80 COL#00FF80
TrihamXIV #00FF80 COL#00FF80
TriharXIV #00FF80 COL#00FF80
Triko003XIV #00FF80 COL#00FF80
Triko140XIV #00FF80 COL#00FF80
TriliXIV #00FF80 COL#00FF80
TriloXIV #00FF80 COL#00FF80
TripaXIV #00FF80 COL#00FF80
TriplXIV #00FF80 COL#00FF80
TripoXIV #00FF80 COL#00FF80
TrireXIV #00FF80 COL#00FF80
TriseXIV #00FF80 COL#00FF80
TrispXIV #00FF80 COL#00FF80
Trivire129XIV #00FF80 COL#00FF80
Trivire919XIV #00FF80 COL#00FF80
TriviriXIV #00FF80 COL#00FF80
TruanXIV #00FF80 COL#00FF80
TryelXIV #00FF80 COL#00FF80
VerpeXIV #00FF80 COL#00FF80
Xylsp373XIV #00FF80 COL#00FF80
Xylsp638XIV #00FF80 COL#00FF80
HymvaXIII #00FF00 COL#00FF00
MelspXIII #00FF00 COL#00FF00
Acema591XIII #00FF00 COL#00FF00
Acema745XIII #00FF00 COL#00FF00
AmyenXIII #00FF00 COL#00FF00
Araar078XIII #00FF00 COL#00FF00
Araar106XIII #00FF00 COL#00FF00
ArtteXIII #00FF00 COL#00FF00
AscsaXIII #00FF00 COL#00FF00
AtrpiXIII #00FF00 COL#00FF00
BisspXIII #00FF00 COL#00FF00
BotacXIII #00FF00 COL#00FF00
BotbyXIII #00FF00 COL#00FF00
BotcaXIII #00FF00 COL#00FF00
BotciXIII #00FF00 COL#00FF00
BotcoXIII #00FF00 COL#00FF00
BotelXIII #00FF00 COL#00FF00
BotfaXIII #00FF00 COL#00FF00
BotfuXIII #00FF00 COL#00FF00
BotgaXIII #00FF00 COL#00FF00
BotglXIII #00FF00 COL#00FF00
BothyXIII #00FF00 COL#00FF00
BotnaXIII #00FF00 COL#00FF00
BotpaXIII #00FF00 COL#00FF00
BotpoXIII #00FF00 COL#00FF00
BotpsXIII #00FF00 COL#00FF00
BotsqXIII #00FF00 COL#00FF00
BottuXIII #00FF00 COL#00FF00
CadgrXIII #00FF00 COL#00FF00
CadloXIII #00FF00 COL#00FF00
Cadma175XIII #00FF00 COL#00FF00
Cadma255XIII #00FF00 COL#00FF00
Cadsp232XIII #00FF00 COL#00FF00
Cadsp306XIII #00FF00 COL#00FF00
CaivaXIII #00FF00 COL#00FF00
CalheXIII #00FF00 COL#00FF00
ChaloXIII #00FF00 COL#00FF00
ChapaXIII #00FF00 COL#00FF00
ChlaeXIII #00FF00 COL#00FF00
ChltoXIII #00FF00 COL#00FF00
CibcaXIII #00FF00 COL#00FF00
CibshXIII #00FF00 COL#00FF00
ClaafXIII #00FF00 COL#00FF00
ClahaXIII #00FF00 COL#00FF00
Claho107XIII #00FF00 COL#00FF00
Claho380XIII #00FF00 COL#00FF00
ClajaXIII #00FF00 COL#00FF00
ClamoXIII #00FF00 COL#00FF00
ClapaXIII #00FF00 COL#00FF00
ColcrXIII #00FF00 COL#00FF00
ColcyXIII #00FF00 COL#00FF00
Coleu018XIII #00FF00 COL#00FF00
Coleu023XIII #00FF00 COL#00FF00
CudacXIII #00FF00 COL#00FF00
FilfiXIII #00FF00 COL#00FF00
FunspXIII #00FF00 COL#00FF00
GamdeXIII #00FF00 COL#00FF00
GlaloXIII #00FF00 COL#00FF00
HalvaXIII #00FF00 COL#00FF00
HapdeXIII #00FF00 COL#00FF00
Helsp003XIII #00FF00 COL#00FF00
Helsp679XIII #00FF00 COL#00FF00
Helsp746XIII #00FF00 COL#00FF00
Hyabi107XIII #00FF00 COL#00FF00
Hyabi801XIII #00FF00 COL#00FF00
Hyafi048XIII #00FF00 COL#00FF00
Hyafi065XIII #00FF00 COL#00FF00
Hyahe191XIII #00FF00 COL#00FF00
Hyahe659XIII #00FF00 COL#00FF00
Hyasp023XIII #00FF00 COL#00FF00
Hyasp114XIII #00FF00 COL#00FF00
Hyava031XIII #00FF00 COL#00FF00
Hyava165XIII #00FF00 COL#00FF00
HymalXIII #00FF00 COL#00FF00
HymfrXIII #00FF00 COL#00FF00
HymheXIII #00FF00 COL#00FF00
HymkoXIII #00FF00 COL#00FF00
HymliXIII #00FF00 COL#00FF00
HymocXIII #00FF00 COL#00FF00
HymreXIII #00FF00 COL#00FF00
HymscXIII #00FF00 COL#00FF00
Hyphy004XIII #00FF00 COL#00FF00
Hyphy020XIII #00FF00 COL#00FF00
Hypsp002XIII #00FF00 COL#00FF00
Hypsp019XIII #00FF00 COL#00FF00
LacsuXIII #00FF00 COL#00FF00
LanecXIII #00FF00 COL#00FF00
Leosp001XIII #00FF00 COL#00FF00
Leosp022XIII #00FF00 COL#00FF00
LeporXIII #00FF00 COL#00FF00
LepspXIII #00FF00 COL#00FF00
MelbiXIII #00FF00 COL#00FF00
MelvaXIII #00FF00 COL#00FF00
MolscXIII #00FF00 COL#00FF00
Monfr031XIII #00FF00 COL#00FF00
Monfr156XIII #00FF00 COL#00FF00
MonlaXIII #00FF00 COL#00FF00
MonpoXIII #00FF00 COL#00FF00
MyrduXIII #00FF00 COL#00FF00
MyrscXIII #00FF00 COL#00FF00
NeoalXIII #00FF00 COL#00FF00
OcuyaXIII #00FF00 COL#00FF00
Oidma761XIII #00FF00 COL#00FF00
Oidma909XIII #00FF00 COL#00FF00
Pezer191XIII #00FF00 COL#00FF00
Pezer659XIII #00FF00 COL#00FF00
PezneXIII #00FF00 COL#00FF00
PezraXIII #00FF00 COL#00FF00
PhiscXIII #00FF00 COL#00FF00
Phisp052XIII #00FF00 COL#00FF00
Phisp275XIII #00FF00 COL#00FF00
Phisu005XIII #00FF00 COL#00FF00
Phisu016XIII #00FF00 COL#00FF00
PirpaXIII #00FF00 COL#00FF00
PolsiXIII #00FF00 COL#00FF00
ProdiXIII #00FF00 COL#00FF00
Psepa040XIII #00FF00 COL#00FF00
Psepa427XIII #00FF00 COL#00FF00
Psepa562XIII #00FF00 COL#00FF00
Psesp215XIII #00FF00 COL#00FF00
Psesp419XIII #00FF00 COL#00FF00
PseveXIII #00FF00 COL#00FF00
RhespXIII #00FF00 COL#00FF00
RhierXIII #00FF00 COL#00FF00
RhyagXIII #00FF00 COL#00FF00
RhycoXIII #00FF00 COL#00FF00
RhyseXIII #00FF00 COL#00FF00
RutfiXIII #00FF00 COL#00FF00
Rutsp067XIII #00FF00 COL#00FF00
Rutsp083XIII #00FF00 COL#00FF00
Rutsp092XIII #00FF00 COL#00FF00
SclglXIII #00FF00 COL#00FF00
SclhoXIII #00FF00 COL#00FF00
SclpsXIII #00FF00 COL#00FF00
SclscXIII #00FF00 COL#00FF00
ScyliXIII #00FF00 COL#00FF00
Scysp005XIII #00FF00 COL#00FF00
Scysp010XIII #00FF00 COL#00FF00
Stilo042XIII #00FF00 COL#00FF00
Stilo135XIII #00FF00 COL#00FF00
Xylsp001XIII #00FF00 COL#00FF00
Xylsp003XIII #00FF00 COL#00FF00
ZalvaXIII #00FF00 COL#00FF00
AgyruXII #22ff00 COL#22ff00
AlesaXII #22ff00 COL#22ff00
ClagrXII #22ff00 COL#22ff00
ClaunXII #22ff00 COL#22ff00
EveprXII #22ff00 COL#22ff00
ImsalXII #22ff00 COL#22ff00
LacnoXII #22ff00 COL#22ff00
Laspu130XII #22ff00 COL#22ff00
Laspu443XII #22ff00 COL#22ff00
LetcoXII #22ff00 COL#22ff00
LetluXII #22ff00 COL#22ff00
LettrXII #22ff00 COL#22ff00
LigatXII #22ff00 COL#22ff00
LobafXII #22ff00 COL#22ff00
LobimXII #22ff00 COL#22ff00
LobscXII #22ff00 COL#22ff00
LobspXII #22ff00 COL#22ff00
LoxacXII #22ff00 COL#22ff00
MycsaXII #22ff00 COL#22ff00
NiehoXII #22ff00 COL#22ff00
ParspXII #22ff00 COL#22ff00
PelleXII #22ff00 COL#22ff00
PhystXII #22ff00 COL#22ff00
PsefuXII #22ff00 COL#22ff00
Psepa998XII #22ff00 COL#22ff00
PtyxyXII #22ff00 COL#22ff00
PutexXII #22ff00 COL#22ff00
RamfaXII #22ff00 COL#22ff00
RaminXII #22ff00 COL#22ff00
RampeXII #22ff00 COL#22ff00
TheleXII #22ff00 COL#22ff00
ToeleXII #22ff00 COL#22ff00
UsnflXII #22ff00 COL#22ff00
UsnhaXII #22ff00 COL#22ff00
XylbjXII #22ff00 COL#22ff00
XylcaXII #22ff00 COL#22ff00
XylpalXII #22ff00 COL#22ff00
XylparXII #22ff00 COL#22ff00
XylsoXII #22ff00 COL#22ff00
XyltrXII #22ff00 COL#22ff00
XylviXII #22ff00 COL#22ff00
ArtraXI #80FF00 COL#80FF00
AaoarX #BFFF00 COL#BFFF00
TrepeX #BFFF00 COL#BFFF00
TribiX #BFFF00 COL#BFFF00
AaopaX #BFFF00 COL#BFFF00
AcrvaX #BFFF00 COL#BFFF00
AmnliX #BFFF00 COL#BFFF00
AqupaX #BFFF00 COL#BFFF00
ArtfuIX #DFFF00 COL#DFFF00
AurmeX #BFFF00 COL#BFFF00
BaucoX #BFFF00 COL#BFFF00
Baupa011X #BFFF00 COL#BFFF00
Baupa591X #BFFF00 COL#BFFF00
Baupa791X #BFFF00 COL#BFFF00
BevpuX #BFFF00 COL#BFFF00
BimnzX #BFFF00 COL#BFFF00
BipbiX #BFFF00 COL#BFFF00
BipcoX #BFFF00 COL#BFFF00
BipsoX #BFFF00 COL#BFFF00
BipviX #BFFF00 COL#BFFF00
BipzeX #BFFF00 COL#BFFF00
CengeX #BFFF00 COL#BFFF00
ClasphX #BFFF00 COL#BFFF00
ClaspX #BFFF00 COL#BFFF00
CloaqX #BFFF00 COL#BFFF00
CoccaX #BFFF00 COL#BFFF00
CocheX #BFFF00 COL#BFFF00
CocluX #BFFF00 COL#BFFF00
CocmiX #BFFF00 COL#BFFF00
CocsaX #BFFF00 COL#BFFF00
CocviX #BFFF00 COL#BFFF00
CorcaX #BFFF00 COL#BFFF00
CucbeX #BFFF00 COL#BFFF00
CurerX #BFFF00 COL#BFFF00
CurgeX #BFFF00 COL#BFFF00
CurhaX #BFFF00 COL#BFFF00
CurluX #BFFF00 COL#BFFF00
CurpaX #BFFF00 COL#BFFF00
CurspiX #BFFF00 COL#BFFF00
CurspX #BFFF00 COL#BFFF00
DarphX #BFFF00 COL#BFFF00
DennaX #BFFF00 COL#BFFF00
DidenX #BFFF00 COL#BFFF00
DidsaX #BFFF00 COL#BFFF00
DippiX #BFFF00 COL#BFFF00
DipseX #BFFF00 COL#BFFF00
ElsamX #BFFF00 COL#BFFF00
ElsarX #BFFF00 COL#BFFF00
ElsauX #BFFF00 COL#BFFF00
ElsbaX #BFFF00 COL#BFFF00
ElsfaX #BFFF00 COL#BFFF00
ElsneX #BFFF00 COL#BFFF00
ElspeX #BFFF00 COL#BFFF00
ErebiX #BFFF00 COL#BFFF00
ExsroX #BFFF00 COL#BFFF00
ExstuX #BFFF00 COL#BFFF00
FrienX #BFFF00 COL#BFFF00
FrisiX #BFFF00 COL#BFFF00
GlospX #BFFF00 COL#BFFF00
Glost212X #BFFF00 COL#BFFF00
Glost555X #BFFF00 COL#BFFF00
Hersp404X #BFFF00 COL#BFFF00
Hersp482X #BFFF00 COL#BFFF00
Hersp63X #BFFF00 COL#BFFF00
Hersp678X #BFFF00 COL#BFFF00
JahaqX #BFFF00 COL#BFFF00
LasthX #BFFF00 COL#BFFF00
LecacX #BFFF00 COL#BFFF00
LenflX #BFFF00 COL#BFFF00
LepauX #BFFF00 COL#BFFF00
LepfuX #BFFF00 COL#BFFF00
LeppaX #BFFF00 COL#BFFF00
Lopma012X #BFFF00 COL#BFFF00
Lopma475X #BFFF00 COL#BFFF00
LopmyX #BFFF00 COL#BFFF00
LopnuX #BFFF00 COL#BFFF00
MasphX #BFFF00 COL#BFFF00
MelpuX #BFFF00 COL#BFFF00
MicmiX #BFFF00 COL#BFFF00
MonpuIX #DFFF00 COL#DFFF00
MonruIX #DFFF00 COL#DFFF00
MycfiX #BFFF00 COL#BFFF00
Myrdu250X #BFFF00 COL#BFFF00
Myrdu719X #BFFF00 COL#BFFF00
MyrspX #BFFF00 COL#BFFF00
MytreX #BFFF00 COL#BFFF00
MytspX #BFFF00 COL#BFFF00
NigmaX #BFFF00 COL#BFFF00
Notga062X #BFFF00 COL#BFFF00
Notga905X #BFFF00 COL#BFFF00
OchcoX #BFFF00 COL#BFFF00
OphdiX #BFFF00 COL#BFFF00
OphheX #BFFF00 COL#BFFF00
OphkoX #BFFF00 COL#BFFF00
OphnaX #BFFF00 COL#BFFF00
PaedaIX #DFFF00 COL#DFFF00
PaeniIX #DFFF00 COL#DFFF00
Palcr044X #BFFF00 COL#BFFF00
Palcr108X #BFFF00 COL#BFFF00
ParapspX #BFFF00 COL#BFFF00
ParaspoX #BFFF00 COL#BFFF00
Parch062X #BFFF00 COL#BFFF00
Parch241X #BFFF00 COL#BFFF00
ParonX #BFFF00 COL#BFFF00
ParspoX #BFFF00 COL#BFFF00
ParspX #BFFF00 COL#BFFF00
PelfrX #BFFF00 COL#BFFF00
PenbiIX #DFFF00 COL#DFFF00
PerdiX #BFFF00 COL#BFFF00
PermaX #BFFF00 COL#BFFF00
PerspX #BFFF00 COL#BFFF00
PhaespX #BFFF00 COL#BFFF00
PhapoX #BFFF00 COL#BFFF00
PhaspIX #DFFF00 COL#DFFF00
PhaspX #BFFF00 COL#BFFF00
Plesp002X #BFFF00 COL#BFFF00
Plesp068X #BFFF00 COL#BFFF00
Plesp716X #BFFF00 COL#BFFF00
Polci047X #BFFF00 COL#BFFF00
Polci070X #BFFF00 COL#BFFF00
PolfuX #BFFF00 COL#BFFF00
PrespX #BFFF00 COL#BFFF00
PsecruX #BFFF00 COL#BFFF00
PsecryX #BFFF00 COL#BFFF00
PsefiX #BFFF00 COL#BFFF00
PsefuX #BFFF00 COL#BFFF00
PselyX #BFFF00 COL#BFFF00
PsemaX #BFFF00 COL#BFFF00
PsepiX #BFFF00 COL#BFFF00
PsespX #BFFF00 COL#BFFF00
PyrinX #BFFF00 COL#BFFF00
PyrlyX #BFFF00 COL#BFFF00
PyrspX #BFFF00 COL#BFFF00
RacanX #BFFF00 COL#BFFF00
RacspX #BFFF00 COL#BFFF00
RacthX #BFFF00 COL#BFFF00
RamluX #BFFF00 COL#BFFF00
RecmiX #BFFF00 COL#BFFF00
Rhili008X #BFFF00 COL#BFFF00
Rhili585X #BFFF00 COL#BFFF00
RhyruX #BFFF00 COL#BFFF00
SeppoX #BFFF00 COL#BFFF00
SethoX #BFFF00 COL#BFFF00
SetteX #BFFF00 COL#BFFF00
SettuX #BFFF00 COL#BFFF00
SphmuX #BFFF00 COL#BFFF00
SphpoX #BFFF00 COL#BFFF00
StaspX #BFFF00 COL#BFFF00
StobeX #BFFF00 COL#BFFF00
TalliIX #DFFF00 COL#DFFF00
TerspX #BFFF00 COL#BFFF00
TotfuX #BFFF00 COL#BFFF00
TrisaX #BFFF00 COL#BFFF00
TrispX #BFFF00 COL#BFFF00
VenasX #BFFF00 COL#BFFF00
VenauX #BFFF00 COL#BFFF00
VencaX #BFFF00 COL#BFFF00
VeninX #BFFF00 COL#BFFF00
VennaX #BFFF00 COL#BFFF00
VenpoX #BFFF00 COL#BFFF00
VenpyX #BFFF00 COL#BFFF00
VerenX #BFFF00 COL#BFFF00
VergaX #BFFF00 COL#BFFF00
VerspX #BFFF00 COL#BFFF00
VirviX #BFFF00 COL#BFFF00
XanpaX #BFFF00 COL#BFFF00
ZalobX #BFFF00 COL#BFFF00
ZalspX #BFFF00 COL#BFFF00
Zasan007X #BFFF00 COL#BFFF00
Zasan016X #BFFF00 COL#BFFF00
Zasce658X #BFFF00 COL#BFFF00
Zasce994X #BFFF00 COL#BFFF00
Zasci044X #BFFF00 COL#BFFF00
Zasci068X #BFFF00 COL#BFFF00
ZoprhX #BFFF00 COL#BFFF00
ArtcoVIII #FFFF00 COL#FFFF00
ArtflVIII #FFFF00 COL#FFFF00
ArtirVIII #FFFF00 COL#FFFF00
ArtmeVIII #FFFF00 COL#FFFF00
ArtolVIII #FFFF00 COL#FFFF00
ArtsiVIII #FFFF00 COL#FFFF00
DactciVIII #FFFF00 COL#FFFF00
DacthaVIII #FFFF00 COL#FFFF00
DudflVIII #FFFF00 COL#FFFF00
MonhaVIII #FFFF00 COL#FFFF00
OrbelVIII #FFFF00 COL#FFFF00
OrbolVIII #FFFF00 COL#FFFF00
ChoveVII #FFBF00 COL#FFBF00
DisgiVII #FFBF00 COL#FFBF00
Gyran137VII #FFBF00 COL#FFBF00
Gyran195VII #FFBF00 COL#FFBF00
Gyres632VII #FFBF00 COL#FFBF00
Gyres966VII #FFBF00 COL#FFBF00
Gyrin200VII #FFBF00 COL#FFBF00
Gyrin829VII #FFBF00 COL#FFBF00
Gyrsi043VII #FFBF00 COL#FFBF00
Gyrsi216VII #FFBF00 COL#FFBF00
Gyrsp012VII #FFBF00 COL#FFBF00
Gyrsp166VII #FFBF00 COL#FFBF00
Gyrsp243VII #FFBF00 COL#FFBF00
Gyrsp290VII #FFBF00 COL#FFBF00
Gyrve011VII #FFBF00 COL#FFBF00
Gyrve059VII #FFBF00 COL#FFBF00
HydbaVII #FFBF00 COL#FFBF00
HydceVII #FFBF00 COL#FFBF00
HydcuVII #FFBF00 COL#FFBF00
Hydsp1VII #FFBF00 COL#FFBF00
Hydsp2VII #FFBF00 COL#FFBF00
Hydsp3VII #FFBF00 COL#FFBF00
HydtuVII #FFBF00 COL#FFBF00
HydvaVII #FFBF00 COL#FFBF00
KalbrVII #FFBF00 COL#FFBF00
LeucaVII #FFBF00 COL#FFBF00
MardoVII #FFBF00 COL#FFBF00
TubaeVII #FFBF00 COL#FFBF00
TubboVII #FFBF00 COL#FFBF00
TubbrVII #FFBF00 COL#FFBF00
TubcalVII #FFBF00 COL#FFBF00
TubcanVII #FFBF00 COL#FFBF00
TubgiVII #FFBF00 COL#FFBF00
TubinVII #FFBF00 COL#FFBF00
TubmaVII #FFBF00 COL#FFBF00
TubmelVII #FFBF00 COL#FFBF00
TubmesVII #FFBF00 COL#FFBF00
TubmiVII #FFBF00 COL#FFBF00
TubumVII #FFBF00 COL#FFBF00
VerboVII #FFBF00 COL#FFBF00
VercoVII #FFBF00 COL#FFBF00
ApipoV #FF8000 COL#FF8000
CryspV #FF8000 COL#FF8000
CryteV #FF8000 COL#FF8000
DacruIV #FF8000 COL#FF8000
FelpeV #FF8000 COL#FF8000
GofgiV #FF8000 COL#FF8000
SaipoV #FF8000 COL#FF8000
SaispV #FF8000 COL#FF8000
SolteV #FF8000 COL#FF8000
TriasV #FF8000 COL#FF8000
TribrV #FF8000 COL#FF8000
TrichV #FF8000 COL#FF8000
TricoV #FF8000 COL#FF8000
TrifaV #FF8000 COL#FF8000
TriguV #FF8000 COL#FF8000
TrilaV #FF8000 COL#FF8000
TrimoV #FF8000 COL#FF8000
UniunIV #FF8000 COL#FF8000
VanhuV #FF8000 COL#FF8000
AspaciIX #DFFF00 COL#DFFF00
Aspacu287IX #DFFF00 COL#DFFF00
Aspacu679IX #DFFF00 COL#DFFF00
Aspacu958IX #DFFF00 COL#DFFF00
AspbraIX #DFFF00 COL#DFFF00
AspbruIX #DFFF00 COL#DFFF00
AspcaIX #DFFF00 COL#DFFF00
AspclIX #DFFF00 COL#DFFF00
AspcoIX #DFFF00 COL#DFFF00
AspeuIX #DFFF00 COL#DFFF00
AspfiIX #DFFF00 COL#DFFF00
Aspfl016IX #DFFF00 COL#DFFF00
Aspfl095IX #DFFF00 COL#DFFF00
Aspfl540IX #DFFF00 COL#DFFF00
AspglIX #DFFF00 COL#DFFF00
AspheIX #DFFF00 COL#DFFF00
AsphoIX #DFFF00 COL#DFFF00
AspibIX #DFFF00 COL#DFFF00
AspjaIX #DFFF00 COL#DFFF00
AspkaIX #DFFF00 COL#DFFF00
AsplaIX #DFFF00 COL#DFFF00
AspluIX #DFFF00 COL#DFFF00
AspneIX #DFFF00 COL#DFFF00
Aspni003IX #DFFF00 COL#DFFF00
Aspni015IX #DFFF00 COL#DFFF00
AspocIX #DFFF00 COL#DFFF00
Aspor365IX #DFFF00 COL#DFFF00
Aspor602IX #DFFF00 COL#DFFF00
AsppaIX #DFFF00 COL#DFFF00
AspphIX #DFFF00 COL#DFFF00
AsppiIX #DFFF00 COL#DFFF00
AspsaIX #DFFF00 COL#DFFF00
Aspsc219IX #DFFF00 COL#DFFF00
Aspsc798IX #DFFF00 COL#DFFF00
AspstIX #DFFF00 COL#DFFF00
AspsyIX #DFFF00 COL#DFFF00
Aspte055IX #DFFF00 COL#DFFF00
Aspte140IX #DFFF00 COL#DFFF00
Asptu654IX #DFFF00 COL#DFFF00
Asptu957IX #DFFF00 COL#DFFF00
AspuvIX #DFFF00 COL#DFFF00
AspvaIX #DFFF00 COL#DFFF00
Aspve116IX #DFFF00 COL#DFFF00
Aspve917IX #DFFF00 COL#DFFF00
AspviIX #DFFF00 COL#DFFF00
AspweIX #DFFF00 COL#DFFF00
AspzoIX #DFFF00 COL#DFFF00
BysniIX #DFFF00 COL#DFFF00
BysspeIX #DFFF00 COL#DFFF00
BysspIX #DFFF00 COL#DFFF00
CapcoIX #DFFF00 COL#DFFF00
CapepIX #DFFF00 COL#DFFF00
CapfuIX #DFFF00 COL#DFFF00
CapseIX #DFFF00 COL#DFFF00
Chasp022IX #DFFF00 COL#DFFF00
Chasp769IX #DFFF00 COL#DFFF00
ClabaIX #DFFF00 COL#DFFF00
Claca022IX #DFFF00 COL#DFFF00
Claca032IX #DFFF00 COL#DFFF00
ClaexIX #DFFF00 COL#DFFF00
ClaimIX #DFFF00 COL#DFFF00
ClapsIX #DFFF00 COL#DFFF00
Claye003IX #DFFF00 COL#DFFF00
Claye324IX #DFFF00 COL#DFFF00
Cypeu401IX #DFFF00 COL#DFFF00
Cypeu698IX #DFFF00 COL#DFFF00
DachaIX #DFFF00 COL#DFFF00
Elagr381IX #DFFF00 COL#DFFF00
Elagr383IX #DFFF00 COL#DFFF00
EmeorIX #DFFF00 COL#DFFF00
EpispIX #DFFF00 COL#DFFF00
EurheIX #DFFF00 COL#DFFF00
EurruIX #DFFF00 COL#DFFF00
Eursp047IX #DFFF00 COL#DFFF00
Eursp049IX #DFFF00 COL#DFFF00
Eursp167IX #DFFF00 COL#DFFF00
ExoalIX #DFFF00 COL#DFFF00
ExoaqIX #DFFF00 COL#DFFF00
ExoboIX #DFFF00 COL#DFFF00
ExocaIX #DFFF00 COL#DFFF00
ExomeIX #DFFF00 COL#DFFF00
ExoolIX #DFFF00 COL#DFFF00
ExosiIX #DFFF00 COL#DFFF00
Exosp005IX #DFFF00 COL#DFFF00
Exosp008IX #DFFF00 COL#DFFF00
ExospiIX #DFFF00 COL#DFFF00
ExoviIX #DFFF00 COL#DFFF00
ExoxeIX #DFFF00 COL#DFFF00
FloraIX #DFFF00 COL#DFFF00
FonerIX #DFFF00 COL#DFFF00
FonmoIX #DFFF00 COL#DFFF00
FonmuIX #DFFF00 COL#DFFF00
FonnuIX #DFFF00 COL#DFFF00
FonpeIX #DFFF00 COL#DFFF00
FonpuIX #DFFF00 COL#DFFF00
GymauIX #DFFF00 COL#DFFF00
HelgrIX #DFFF00 COL#DFFF00
IncdeIX #DFFF00 COL#DFFF00
IncleIX #DFFF00 COL#DFFF00
KnuflIX #DFFF00 COL#DFFF00
KnupeIX #DFFF00 COL#DFFF00
KnuspIX #DFFF00 COL#DFFF00
PenanIX #DFFF00 COL#DFFF00
PenauIX #DFFF00 COL#DFFF00
PenbraIX #DFFF00 COL#DFFF00
PenbreIX #DFFF00 COL#DFFF00
PencaIX #DFFF00 COL#DFFF00
PenchIX #DFFF00 COL#DFFF00
PenciIX #DFFF00 COL#DFFF00
PenexIX #DFFF00 COL#DFFF00
PenfeIX #DFFF00 COL#DFFF00
PenfrIX #DFFF00 COL#DFFF00
PenglIX #DFFF00 COL#DFFF00
PenjaIX #DFFF00 COL#DFFF00
PenlaIX #DFFF00 COL#DFFF00
PenmaIX #DFFF00 COL#DFFF00
PennaIX #DFFF00 COL#DFFF00
PennoIX #DFFF00 COL#DFFF00
PenocIX #DFFF00 COL#DFFF00
PenpaIX #DFFF00 COL#DFFF00
PenraIX #DFFF00 COL#DFFF00
PenscIX #DFFF00 COL#DFFF00
PensoIX #DFFF00 COL#DFFF00
PenstIX #DFFF00 COL#DFFF00
PenswIX #DFFF00 COL#DFFF00
PenthIX #DFFF00 COL#DFFF00
PenzoIX #DFFF00 COL#DFFF00
PhiamIX #DFFF00 COL#DFFF00
Phiat521IX #DFFF00 COL#DFFF00
Phiat614IX #DFFF00 COL#DFFF00
PhiatIX #DFFF00 COL#DFFF00
PhichIX #DFFF00 COL#DFFF00
PhiexIX #DFFF00 COL#DFFF00
PhimaIX #DFFF00 COL#DFFF00
PhitaIX #DFFF00 COL#DFFF00
PhiveIX #DFFF00 COL#DFFF00
PolhyIX #DFFF00 COL#DFFF00
RhimaIX #DFFF00 COL#DFFF00
RhisiIX #DFFF00 COL#DFFF00
TalacIX #DFFF00 COL#DFFF00
TaladIX #DFFF00 COL#DFFF00
TalamIX #DFFF00 COL#DFFF00
TalceIX #DFFF00 COL#DFFF00
TalfuIX #DFFF00 COL#DFFF00
TalmaIX #DFFF00 COL#DFFF00
TalprIX #DFFF00 COL#DFFF00
TalpuIX #DFFF00 COL#DFFF00
TalspIX #DFFF00 COL#DFFF00
TalstIX #DFFF00 COL#DFFF00
TalveIX #DFFF00 COL#DFFF00
Thest136IX #DFFF00 COL#DFFF00
BotboIII #FF4000 COL#FF4000
CeranIII #FF4000 COL#FF4000
CerspIII #FF4000 COL#FF4000
FlaspIII #FF4000 COL#FF4000
MycalIII #FF4000 COL#FF4000
MycfiIII #FF4000 COL#FF4000
MycleIII #FF4000 COL#FF4000
MycmeIII #FF4000 COL#FF4000
MycpoIII #FF4000 COL#FF4000
MycviIII #FF4000 COL#FF4000
PilbyIII #FF4000 COL#FF4000
Pilcr057III #FF4000 COL#FF4000
Pilcr880III #FF4000 COL#FF4000
PilolIII #FF4000 COL#FF4000
PilspIII #FF4000 COL#FF4000
RamcoIII #FF4000 COL#FF4000
RhisoIII #FF4000 COL#FF4000
StehiIII #FF4000 COL#FF4000
ThacuIII #FF4000 COL#FF4000
ThegaIII #FF4000 COL#FF4000
TheteIII #FF4000 COL#FF4000
TulcaIII #FF4000 COL#FF4000
Tulsp419III #FF4000 COL#FF4000
Tulsp425III #FF4000 COL#FF4000
Tulsp427III #FF4000 COL#FF4000
CorcoI #FF0000 COL#FF0000
Corha007I #FF0000 COL#FF0000
Corha013I #FF0000 COL#FF0000
Crocy129I #FF0000 COL#FF0000
Crocy696I #FF0000 COL#FF0000
Croqu658I #FF0000 COL#FF0000
Croqu845I #FF0000 COL#FF0000
Crori064I #FF0000 COL#FF0000
Crori133I #FF0000 COL#FF0000
Melab479I #FF0000 COL#FF0000
Melab876I #FF0000 COL#FF0000
MelaeI #FF0000 COL#FF0000
Melal142I #FF0000 COL#FF0000
Melal459I #FF0000 COL#FF0000
Melam101I #FF0000 COL#FF0000
Melam562I #FF0000 COL#FF0000
Melco202I #FF0000 COL#FF0000
Melco417I #FF0000 COL#FF0000
Melde443I #FF0000 COL#FF0000
Melde642I #FF0000 COL#FF0000
Mella062I #FF0000 COL#FF0000
Mella798I #FF0000 COL#FF0000
Melli356I #FF0000 COL#FF0000
Melli368I #FF0000 COL#FF0000
Meloc257I #FF0000 COL#FF0000
Meloc843I #FF0000 COL#FF0000
Meltr181I #FF0000 COL#FF0000
Meltr185I #FF0000 COL#FF0000
Phapa251I #FF0000 COL#FF0000
Phapa268I #FF0000 COL#FF0000
PuccoI #FF0000 COL#FF0000
PucgrI #FF0000 COL#FF0000
PuchoI #FF0000 COL#FF0000
PucsoI #FF0000 COL#FF0000
PucstI #FF0000 COL#FF0000
PuctrI #FF0000 COL#FF0000
UroapI #FF0000 COL#FF0000
UroviI #FF0000 COL#FF0000
Thest038I #DFFF98 COL#DFFF98
